# Supplementary material for: Alpha-hederin reprograms multi-miRNAs activity and overcome small extracellular vesicles-mediated paclitaxel resistance in NSCLC
Source: Front Pharmacol. 2024 Feb 1;15:1257941. doi: 10.3389/fphar.2024.1257941 (PMC10867254; doi:10.3389/fphar.2024.1257941)
Supplement: Supplementary file 1 [file Table2.XLSX]

## Sheet: Sheet1
Primers for the 1st strand cDNA synthesis of miRNAs
RNA NAME	sequence（5‘-3’）
miR-22	GTCGTATCCAGTGCAGGGTCCGAGGTATTCGCACTGGATACGACTCAACA
miR-23a	GTCGTATCCAGTGCAGGGTCCGAGGTATTCGCACTGGATACGACGGAAAT
miR-145	GTCGTATCCAGTGCAGGGTCCGAGGTATTCGCACTGGATACGACAGGGAT
miR-26a	GTCGTATCCAGTGCAGGGTCCGAGGTATTCGCACTGGATACGACAGCCTA
miR-6766	GTCGTATCCAGTGCAGGGTCCGAGGTATTCGCACTGGATACGACTGAGGG
miR-671	GTCGTATCCAGTGCAGGGTCCGAGGTATTCGCACTGGATACGACCTCCAG
let-7a	GTCGTATCCAGTGCAGGGTCCGAGGTATTCGCACTGGATACGACAACTAT
miR-486	GTCGTATCCAGTGCAGGGTCCGAGGTATTCGCACTGGATACGACCTCGGG
miR-29c-3p	GTCGTATCCAGTGCAGGGTCCGAGGTATTCGCACTGGATACGACTAACCG
miR-29c-5p	GTCGTATCCAGTGCAGGGTCCGAGGTATTCGCACTGGATACGACGAACAC
miR-125b	GTCGTATCCAGTGCAGGGTCCGAGGTATTCGCACTGGATACGACTCACAA
U6	AACGCTTCACGAATTTGCGT
Primers for the RT-PCR of miRNAs and lncRNAs
RNA NAME	Forward（5‘-3’）	Reverse（5‘-3’）
miR-21	GCGCGTAGCTTATCAGACTGA	AGTGCAGGGTCCGAGGTATT
miR-23a	GCGATCACATTGCCAGGG	AGTGCAGGGTCCGAGGTATT
miR-125b	CGCGTCCCTGAGACCCTAAC	AGTGCAGGGTCCGAGGTATT
miR-145	CGGTCCAGTTTTCCCAGGA	AGTGCAGGGTCCGAGGTATT
miR-26a	CGCGTTCAAGTAATCCAGGA	AGTGCAGGGTCCGAGGTATT
miR-6766	GCGTGATTGTCTTCCCCCA	AGTGCAGGGTCCGAGGTATT
miR-671	AGGAAGCCCTGGAGGGG	AGTGCAGGGTCCGAGGTATT
let-7a	GCGCGTGAGGTAGTAGGTTGT	AGTGCAGGGTCCGAGGTATT
miR-486	CGCGTCCTGTACTGAGCTGC	AGTGCAGGGTCCGAGGTATT
miR-29c-3p	CGCGTAGCACCATTTGAAAT	AGTGCAGGGTCCGAGGTATT
miR-29c-5p	GCGTGACCGATTTCTCCTG	AGTGCAGGGTCCGAGGTATT
U6	CTCGCTTCGGCAGCACA	AACGCTTCACGAATTTGCGT
ZEB1-AS1	TCCCTGCTAAGCTTCCTTCAGTGT	GACAGTGATCACTTTCATATCC
LINC00960	CCTCTAAGCCTAAGCACCGCC	GGAAGCCTGGGCAAGGAATGG
LINC02470	CAGCAGACCAACACGCCAGA	GCTCCATCTGCCCACATCCA
SOX2-OT	GCTCGTGGCTTAGGAGATTG	CTGGCAAAGCATGAGGAACT
CDKN2B-AS1	GACTTCTGTTTTCTGGCCACC	TCGGGAAAGGATTCCAGCAC
actin	CTGGAACGGTGAAGGTGACA	AAGGGACTTCCTGTAACAATGCA
