# Supplementary material for: Alpha-hederin reprograms multi-miRNAs activity and overcome small extracellular vesicles-mediated paclitaxel resistance in NSCLC
Source: Front Pharmacol. 2024 Feb 1;15:1257941. doi: 10.3389/fphar.2024.1257941 (PMC10867254; doi:10.3389/fphar.2024.1257941)
Supplement: Supplementary file 2 [file Table1.XLSX]

## Sheet: up.T_vs_N
	statistics				mean normalized count		raw counts				normalized counts				gene annotations
gene_id	Fold change	log2FoldChange	pvalue	padj	N	T	N1	N2	T1	T2	N1	N2	T1	T2	chromosome	start	end	strand	genomic_position	gene_name	gene_biotype	GeneID	Synonyms	dbXrefs	map_location	description	Pathway	GO-BP	GO-CC	GO-MF
ENSG00000122406	-4057.67	-11.9864	1.58275e-26	3.87141e-23	0.260622	1309.42	0	2	1478	1083	0	0.521243	1608.77	1010.08	chr1	92832013	92841924	+	chr1:92832013-92841924	RPL5	protein_coding	6125	L5|MSTP030|PPP1R135|uL18	MIM:603634|HGNC:HGNC:10360|Ensembl:ENSG00000122406	1p22.1	ribosomal protein L5	hsa03010(Ribosome)//hsa05171(Coronavirus disease - COVID-19)	GO:0006412(translation)//GO:0006364(rRNA processing)//GO:0019083(viral transcription)//GO:0042273(ribosomal large subunit biogenesis)//GO:0006413(translational initiation)//GO:0000184(nuclear-transcribed mRNA catabolic process, nonsense-mediated decay)//GO:0006614(SRP-dependent cotranslational protein targeting to membrane)//GO:0010628(positive regulation of gene expression)//GO:0050821(protein s…	GO:0005840(ribosome)//GO:0005634(nucleus)//GO:0005737(cytoplasm)//GO:0016020(membrane)//GO:0005783(endoplasmic reticulum)//GO:0005730(nucleolus)//GO:0005829(cytosol)//GO:0005925(focal adhesion)//GO:0005654(nucleoplasm)//GO:0070062(extracellular exosome)//GO:0032991(protein-containing complex)//GO:1990904(ribonucleoprotein complex)//GO:0022625(cytosolic large ribosomal subunit)	GO:0003735(structural constituent of ribosome)//GO:0008097(5S rRNA binding)//GO:0003723(RNA binding)//GO:0005515(protein binding)//GO:0019843(rRNA binding)//GO:0003730(mRNA 3'-UTR binding)//GO:0048027(mRNA 5'-UTR binding)//GO:0031625(ubiquitin protein ligase binding)//GO:1990948(ubiquitin ligase inhibitor activity)
ENSG00000103544	-40.4547	-5.33823	3.01921e-22	3.69249e-19	7.2033	287.698	19	23	263	310	8.41229	5.9943	286.27	289.126	chr16	19555240	19706793	+	chr16:19555240-19706793	VPS35L	protein_coding	57020	C16orf62|EC97|RTSC3	MIM:618981|HGNC:HGNC:24641|Ensembl:ENSG00000103544	16p12.3	VPS35 endosomal protein sorting factor like		GO:0015031(protein transport)//GO:0006893(Golgi to plasma membrane transport)//GO:1990126(retrograde transport, endosome to plasma membrane)//GO:0043312(neutrophil degranulation)//GO:0032456(endocytic recycling)	GO:0005768(endosome)//GO:0016020(membrane)//GO:0016021(integral component of membrane)//GO:0005886(plasma membrane)//GO:0101003(ficolin-1-rich granule membrane)	GO:0005515(protein binding)
ENSG00000233822	-422.738	-8.72362	6.32804e-21	5.15946e-18	0.521243	265.636	0	4	321	195	0	1.04249	349.401	181.87	chr6	27837760	27855709	+	chr6:27837760-27855709	H2BC15	protein_coding	8341	H2B/d|H2BFD|HIST1H2BN	MIM:602801|HGNC:HGNC:4749|Ensembl:ENSG00000233822	6p22.1	H2B clustered histone 15	hsa04613(Neutrophil extracellular trap formation)//hsa05034(Alcoholism)//hsa05203(Viral carcinogenesis)//hsa05322(Systemic lupus erythematosus)	GO:0006334(nucleosome assembly)//GO:0016567(protein ubiquitination)	GO:0000786(nucleosome)//GO:0005634(nucleus)//GO:0005654(nucleoplasm)//GO:0005829(cytosol)//GO:0005694(chromosome)//GO:0070062(extracellular exosome)	GO:0003677(DNA binding)//GO:0046982(protein heterodimerization activity)//GO:0005515(protein binding)
ENSG00000211445	-45.4064	-5.50482	2.89345e-19	1.76935e-16	6.42295	299.046	9	34	265	332	3.98477	8.86114	288.447	309.645	chr5	151020438	151028992	+	chr5:151020438-151028992	GPX3	protein_coding	2878	GPx-P|GSHPx-3|GSHPx-P	MIM:138321|HGNC:HGNC:4555|Ensembl:ENSG00000211445	5q33.1	glutathione peroxidase 3	hsa00480(Glutathione metabolism)//hsa00590(Arachidonic acid metabolism)//hsa01100(Metabolic pathways)//hsa04918(Thyroid hormone synthesis)//hsa05014(Amyotrophic lateral sclerosis)//hsa05016(Huntington disease)//hsa05022(Pathways of neurodegeneration - multiple diseases)	GO:0055114(oxidation-reduction process)//GO:0006979(response to oxidative stress)//GO:0098869(cellular oxidant detoxification)//GO:0042744(hydrogen peroxide catabolic process)//GO:0034599(cellular response to oxidative stress)//GO:0006982(response to lipid hydroperoxide)	GO:0005576(extracellular region)//GO:0005615(extracellular space)//GO:0070062(extracellular exosome)	GO:0004602(glutathione peroxidase activity)//GO:0016491(oxidoreductase activity)//GO:0005515(protein binding)//GO:0042802(identical protein binding)//GO:0004601(peroxidase activity)//GO:0008134(transcription factor binding)//GO:0008430(selenium binding)
ENSG00000183397	-32.0063	-5.00029	4.87726e-19	2.38596e-16	8.7796	278.981	22	30	199	366	9.74055	7.81865	216.607	341.356	chr19	3539171	3544030	+	chr19:3539171-3544030	C19orf71	protein_coding	100128569	-	HGNC:HGNC:34496|Ensembl:ENSG00000183397	19p13.3	chromosome 19 open reading frame 71
ENSG00000057149	-501.592	-8.97037	2.62201e-14	8.0168e-12	0.442752	173.431	2	0	179	163	0.885504	0	194.837	152.025	chr18	63655197	63661893	-	chr18:63655197-63661893	SERPINB3	protein_coding	6317	HsT1196|SCC|SCCA-1|SCCA-PD|SCCA1|SSCA1|T4-A	MIM:600517|HGNC:HGNC:10569|Ensembl:ENSG00000057149	18q21.33	serpin family B member 3	hsa05146(Amoebiasis)	GO:0046718(viral entry into host cell)//GO:0010466(negative regulation of peptidase activity)//GO:0030335(positive regulation of cell migration)//GO:0010951(negative regulation of endopeptidase activity)//GO:0043312(neutrophil degranulation)//GO:0008284(positive regulation of cell population proliferation)//GO:0010718(positive regulation of epithelial to mesenchymal transition)//GO:0043086(negati…	GO:0005615(extracellular space)//GO:0005634(nucleus)//GO:0005737(cytoplasm)//GO:0031410(cytoplasmic vesicle)//GO:0005576(extracellular region)//GO:0070062(extracellular exosome)//GO:0031982(vesicle)//GO:0035578(azurophil granule lumen)	GO:0004867(serine-type endopeptidase inhibitor activity)//GO:0030414(peptidase inhibitor activity)//GO:0004869(cysteine-type endopeptidase inhibitor activity)//GO:0002020(protease binding)//GO:0001618(virus receptor activity)
ENSG00000132612	-10.8345	-3.43756	4.37526e-14	1.1891e-11	56.9653	617.137	129	218	547	685	57.115	56.8155	595.397	638.876	chr16	69311350	69326939	+	chr16:69311350-69326939	VPS4A	protein_coding	27183	SKD1|SKD1A|SKD2|VPS4|VPS4-1	MIM:609982|HGNC:HGNC:13488|Ensembl:ENSG00000132612	16q22.1	vacuolar protein sorting 4 homolog A	hsa04144(Endocytosis)//hsa04217(Necroptosis)	GO:0015031(protein transport)//GO:0007049(cell cycle)//GO:0051301(cell division)//GO:0016192(vesicle-mediated transport)//GO:0032466(negative regulation of cytokinesis)//GO:0016197(endosomal transport)//GO:0016236(macroautophagy)//GO:0019058(viral life cycle)//GO:0036258(multivesicular body assembly)//GO:0032880(regulation of protein localization)//GO:0007033(vacuole organization)//GO:0006622(pro…	GO:0005634(nucleus)//GO:0005737(cytoplasm)//GO:0016020(membrane)//GO:0005886(plasma membrane)//GO:0005768(endosome)//GO:0005770(late endosome)//GO:0005829(cytosol)//GO:0010008(endosome membrane)//GO:0005764(lysosome)//GO:0048471(perinuclear region of cytoplasm)//GO:0005769(early endosome)//GO:0031902(late endosome membrane)//GO:0030496(midbody)//GO:0000922(spindle pole)//GO:0005813(centrosome)//G…	GO:0005524(ATP binding)//GO:0000166(nucleotide binding)//GO:0016787(hydrolase activity)//GO:0005515(protein binding)//GO:0016887(ATPase activity)//GO:0008022(protein C-terminus binding)//GO:0019904(protein domain specific binding)//GO:0044877(protein-containing complex binding)
ENSG00000158941	-12.2048	-3.60937	1.73758e-13	3.54176e-11	30.7835	377.178	59	136	382	363	26.1224	35.4445	415.798	338.558	chr8	22604632	22621514	+	chr8:22604632-22621514	CCAR2	protein_coding	57805	DBC-1|DBC1|KIAA1967|NET35|p30 DBC|p30DBC	MIM:607359|HGNC:HGNC:23360|Ensembl:ENSG00000158941	8p21.3	cell cycle and apoptosis regulator 2		GO:0006355(regulation of transcription, DNA-templated)//GO:0008380(RNA splicing)//GO:0043065(positive regulation of apoptotic process)//GO:0006397(mRNA processing)//GO:0007049(cell cycle)//GO:0006915(apoptotic process)//GO:0045893(positive regulation of transcription, DNA-templated)//GO:0006974(cellular response to DNA damage stimulus)//GO:0016055(Wnt signaling pathway)//GO:0048511(rhythmic proce…	GO:0044609(DBIRD complex)//GO:0005634(nucleus)//GO:0005737(cytoplasm)//GO:0005654(nucleoplasm)//GO:0005759(mitochondrial matrix)//GO:0005819(spindle)//GO:0000785(chromatin)	GO:0003723(RNA binding)//GO:0005515(protein binding)//GO:0004857(enzyme inhibitor activity)//GO:0019899(enzyme binding)//GO:0030374(nuclear receptor transcription coactivator activity)//GO:0000993(RNA polymerase II complex binding)
ENSG00000116750	-39.5908	-5.30709	5.11951e-13	9.63255e-11	4.71482	180.262	16	9	135	229	7.08404	2.34559	146.944	213.58	chr1	193012250	193060080	-	chr1:193012250-193060080	UCHL5	protein_coding	51377	CGI-70|INO80R|UCH-L5|UCH37	MIM:610667|HGNC:HGNC:19678|Ensembl:ENSG00000116750	1q31.2	ubiquitin C-terminal hydrolase L5		GO:0006511(ubiquitin-dependent protein catabolic process)//GO:0016579(protein deubiquitination)//GO:0006508(proteolysis)//GO:0018215(protein phosphopantetheinylation)//GO:0010951(negative regulation of endopeptidase activity)//GO:0006281(DNA repair)//GO:0006974(cellular response to DNA damage stimulus)//GO:0006310(DNA recombination)//GO:0032435(negative regulation of proteasomal ubiquitin-depende…	GO:0031011(Ino80 complex)//GO:0005634(nucleus)//GO:0005737(cytoplasm)//GO:0005654(nucleoplasm)//GO:0005730(nucleolus)//GO:0005829(cytosol)//GO:0000502(proteasome complex)//GO:0031597(cytosolic proteasome complex)	GO:0004843(thiol-dependent ubiquitin-specific protease activity)//GO:0070628(proteasome binding)//GO:0003723(RNA binding)//GO:0008233(peptidase activity)//GO:0008234(cysteine-type peptidase activity)//GO:0016787(hydrolase activity)//GO:0005515(protein binding)//GO:0004866(endopeptidase inhibitor activity)
ENSG00000176102	-14.6475	-3.87258	8.22481e-13	1.43699e-10	21.1138	306.357	63	55	293	315	27.8934	14.3342	318.924	293.79	chr11	33077188	33162371	-	chr11:33077188-33162371	CSTF3	protein_coding	1479	CSTF-77	MIM:600367|HGNC:HGNC:2485|Ensembl:ENSG00000176102	11p13	cleavage stimulation factor subunit 3	hsa03015(mRNA surveillance pathway)	GO:0006396(RNA processing)//GO:0006397(mRNA processing)//GO:0031124(mRNA 3'-end processing)//GO:0000398(mRNA splicing, via spliceosome)//GO:0006369(termination of RNA polymerase II transcription)//GO:0006378(mRNA polyadenylation)//GO:0006379(mRNA cleavage)//GO:0031123(RNA 3'-end processing)	GO:0005634(nucleus)//GO:0005654(nucleoplasm)	GO:0005515(protein binding)//GO:0003723(RNA binding)//GO:0003729(mRNA binding)
ENSG00000128346	-36.6016	-5.19384	9.71156e-13	1.58363e-10	6.61918	250.69	4	44	195	310	1.77101	11.4674	212.253	289.126	chr22	37943050	37953669	-	chr22:37943050-37953669	C22orf23	protein_coding	84645	EVG1|dJ1039K5.6	HGNC:HGNC:18589|Ensembl:ENSG00000128346	22q13.1	chromosome 22 open reading frame 23		GO:0008150(biological_process)	GO:0005575(cellular_component)	GO:0005515(protein binding)//GO:0003674(molecular_function)
ENSG00000274523	-23.0635	-4.52754	4.8969e-11	6.30412e-09	10.1109	238.643	8	64	196	283	3.54202	16.6798	213.342	263.944	chr7	75027122	75074228	-	chr7:75027122-75074228	RCC1L	protein_coding	81554	WBSCR16	HGNC:HGNC:14948|Ensembl:ENSG00000274523	7q11.23	RCC1 like		GO:0050790(regulation of catalytic activity)//GO:0070131(positive regulation of mitochondrial translation)//GO:1990613(mitochondrial membrane fusion)	GO:0016020(membrane)//GO:0005743(mitochondrial inner membrane)//GO:0005739(mitochondrion)//GO:0031966(mitochondrial membrane)	GO:0003723(RNA binding)//GO:0000166(nucleotide binding)//GO:0005525(GTP binding)//GO:0005085(guanyl-nucleotide exchange factor activity)//GO:0005515(protein binding)//GO:0019843(rRNA binding)
ENSG00000140691	-74.1377	-6.21214	6.02811e-11	7.37237e-09	1.1728	97.6392	0	9	110	81	0	2.34559	119.733	75.5459	chr16	31458080	31467166	+	chr16:31458080-31467166	ARMC5	protein_coding	79798	AIMAH2	MIM:615549|HGNC:HGNC:25781|Ensembl:ENSG00000140691	16p11.2	armadillo repeat containing 5	hsa04934(Cushing syndrome)	GO:0001701(in utero embryonic development)//GO:0001707(mesoderm formation)//GO:0007369(gastrulation)//GO:0035801(adrenal cortex development)//GO:0042098(T cell proliferation)//GO:0043367(CD4-positive, alpha-beta T cell differentiation)//GO:0050810(regulation of steroid biosynthetic process)//GO:0051607(defense response to virus)	GO:0005654(nucleoplasm)//GO:0005829(cytosol)//GO:0005925(focal adhesion)//GO:0016020(membrane)//GO:0005737(cytoplasm)	GO:0005515(protein binding)
ENSG00000134824	-22.7563	-4.5082	9.61255e-11	1.11963e-08	7.398	164.721	24	16	151	177	10.6261	4.16995	164.36	165.082	chr11	61792980	61867354	+	chr11:61792980-61867354	FADS2	protein_coding	9415	D6D|DES6|FADSD6|LLCDL2|SLL0262|TU13	MIM:606149|HGNC:HGNC:3575|Ensembl:ENSG00000134824	11q12.2	fatty acid desaturase 2	hsa00592(alpha-Linolenic acid metabolism)//hsa01040(Biosynthesis of unsaturated fatty acids)//hsa01100(Metabolic pathways)//hsa01212(Fatty acid metabolism)//hsa03320(PPAR signaling pathway)	GO:0006629(lipid metabolic process)//GO:0055114(oxidation-reduction process)//GO:0006631(fatty acid metabolic process)//GO:0006633(fatty acid biosynthetic process)//GO:0006636(unsaturated fatty acid biosynthetic process)//GO:0036109(alpha-linolenic acid metabolic process)//GO:0043651(linoleic acid metabolic process)	GO:0016021(integral component of membrane)//GO:0016020(membrane)//GO:0005783(endoplasmic reticulum)//GO:0005789(endoplasmic reticulum membrane)//GO:0005887(integral component of plasma membrane)	GO:0016491(oxidoreductase activity)//GO:0016213(linoleoyl-CoA desaturase activity)//GO:0005515(protein binding)//GO:0004768(stearoyl-CoA 9-desaturase activity)
ENSG00000170145	-31.7005	-4.98643	2.47632e-10	2.63351e-08	3.11336	98.7233	7	12	88	109	3.09927	3.12746	95.786	101.661	chr11	111602449	111730855	+	chr11:111602449-111730855	SIK2	protein_coding	23235	LOH11CR1I|QIK|SIK-2|SNF1LK2	MIM:608973|HGNC:HGNC:21680|Ensembl:ENSG00000170145	11q23.1	salt inducible kinase 2	hsa04922(Glucagon signaling pathway)	GO:0006468(protein phosphorylation)//GO:0035556(intracellular signal transduction)//GO:0016310(phosphorylation)//GO:0042149(cellular response to glucose starvation)//GO:0046777(protein autophosphorylation)//GO:0046626(regulation of insulin receptor signaling pathway)	GO:0005737(cytoplasm)//GO:0005634(nucleus)	GO:0005524(ATP binding)//GO:0000287(magnesium ion binding)//GO:0004674(protein serine/threonine kinase activity)//GO:0004672(protein kinase activity)//GO:0046872(metal ion binding)//GO:0000166(nucleotide binding)//GO:0016301(kinase activity)//GO:0016740(transferase activity)//GO:0005515(protein binding)
ENSG00000062716	-64.2177	-6.0049	4.31204e-10	4.39469e-08	1.14613	67.9409	4	2	64	71	1.77101	0.521243	69.6626	66.2193	chr17	59707192	59842255	+	chr17:59707192-59842255	VMP1	protein_coding	81671	EPG3|TANGO5|TMEM49	MIM:611753|HGNC:HGNC:29559|Ensembl:ENSG00000062716	17q23.1	vacuole membrane protein 1	hsa04140(Autophagy - animal)	GO:0007155(cell adhesion)//GO:0006914(autophagy)//GO:0000045(autophagosome assembly)//GO:0007030(Golgi organization)//GO:0034329(cell junction assembly)//GO:0098609(cell-cell adhesion)//GO:0007566(embryo implantation)	GO:0016020(membrane)//GO:0016021(integral component of membrane)//GO:0005783(endoplasmic reticulum)//GO:0005730(nucleolus)//GO:0005886(plasma membrane)//GO:0000421(autophagosome membrane)//GO:0033116(endoplasmic reticulum-Golgi intermediate compartment membrane)//GO:0012505(endomembrane system)//GO:0005773(vacuole)//GO:0005774(vacuolar membrane)//GO:0000407(phagophore assembly site)	GO:0005515(protein binding)
ENSG00000121310	-22.136	-4.46832	1.0007e-09	9.41424e-08	4.92362	107.117	14	14	88	127	6.19853	3.6487	95.786	118.449	chr1	52895910	52927212	-	chr1:52895910-52927212	ECHDC2	protein_coding	55268	-	HGNC:HGNC:23408|Ensembl:ENSG00000121310	1p32.3	enoyl-CoA hydratase domain containing 2		GO:0006629(lipid metabolic process)//GO:0006631(fatty acid metabolic process)//GO:0006635(fatty acid beta-oxidation)	GO:0005739(mitochondrion)	GO:0003824(catalytic activity)//GO:0016829(lyase activity)//GO:0004300(enoyl-CoA hydratase activity)
ENSG00000185245	-25.1656	-4.65338	1.28168e-09	1.16111e-07	4.67709	120.018	7	24	80	164	3.09927	6.25492	87.0782	152.957	chr17	4932277	4935023	+	chr17:4932277-4935023	GP1BA	protein_coding	2811	BDPLT1|BDPLT3|BSS|CD42B|CD42b-alpha|DBPLT3|GP1B|GPIbA|GPIbalpha|VWDP	MIM:606672|HGNC:HGNC:4439|Ensembl:ENSG00000185245	17p13.2	glycoprotein Ib platelet subunit alpha	hsa04512(ECM-receptor interaction)//hsa04611(Platelet activation)//hsa04613(Neutrophil extracellular trap formation)//hsa04640(Hematopoietic cell lineage)	GO:0007155(cell adhesion)//GO:0007596(blood coagulation)//GO:0007599(hemostasis)//GO:0042730(fibrinolysis)//GO:0007166(cell surface receptor signaling pathway)//GO:0030168(platelet activation)//GO:0045652(regulation of megakaryocyte differentiation)//GO:0007597(blood coagulation, intrinsic pathway)//GO:0030193(regulation of blood coagulation)//GO:0070527(platelet aggregation)//GO:0000902(cell mor…	GO:0016020(membrane)//GO:0016021(integral component of membrane)//GO:0009986(cell surface)//GO:0005615(extracellular space)//GO:0005886(plasma membrane)//GO:0031012(extracellular matrix)//GO:0070062(extracellular exosome)//GO:0031362(anchored component of external side of plasma membrane)//GO:0005887(integral component of plasma membrane)	GO:0005515(protein binding)//GO:0015057(thrombin-activated receptor activity)
ENSG00000165376	-39.8222	-5.3155	3.45778e-09	2.91646e-07	3.34884	140.236	1	24	136	142	0.442752	6.25492	148.033	132.439	chrX	106900164	106930861	+	chrX:106900164-106930861	CLDN2	protein_coding	9075	-	MIM:300520|HGNC:HGNC:2041|Ensembl:ENSG00000165376	Xq22.3	claudin 2	hsa04514(Cell adhesion molecules)//hsa04530(Tight junction)//hsa04670(Leukocyte transendothelial migration)//hsa05130(Pathogenic Escherichia coli infection)//hsa05160(Hepatitis C)	GO:0007155(cell adhesion)//GO:0070830(bicellular tight junction assembly)//GO:0016338(calcium-independent cell-cell adhesion via plasma membrane cell-adhesion molecules)	GO:0016021(integral component of membrane)//GO:0005923(bicellular tight junction)//GO:0016020(membrane)//GO:0005886(plasma membrane)//GO:0030054(cell junction)//GO:0005911(cell-cell junction)	GO:0005198(structural molecule activity)//GO:0005515(protein binding)//GO:0042802(identical protein binding)
ENSG00000197694	-11.0365	-3.46421	3.70212e-09	3.01846e-07	12.6104	140.161	24	56	153	122	10.6261	14.5948	166.537	113.785	chr9	128552558	128633662	+	chr9:128552558-128633662	SPTAN1	protein_coding	6709	DEE5|EIEE5|NEAS|SPTA2	MIM:182810|HGNC:HGNC:11273|Ensembl:ENSG00000197694	9q34.11	spectrin alpha, non-erythrocytic 1	hsa04210(Apoptosis)	GO:0007010(cytoskeleton organization)//GO:0051693(actin filament capping)//GO:0000165(MAPK cascade)//GO:0043312(neutrophil degranulation)//GO:0007411(axon guidance)//GO:0006888(endoplasmic reticulum to Golgi vesicle-mediated transport)	GO:0005737(cytoplasm)//GO:0043231(intracellular membrane-bounded organelle)//GO:0005856(cytoskeleton)//GO:0015630(microtubule cytoskeleton)//GO:0005938(cell cortex)//GO:0005576(extracellular region)//GO:0005829(cytosol)//GO:0070062(extracellular exosome)//GO:0016020(membrane)//GO:0035580(specific granule lumen)//GO:1904724(tertiary granule lumen)//GO:1903561(extracellular vesicle)//GO:0008091(spe…	GO:0005515(protein binding)//GO:0005509(calcium ion binding)//GO:0046872(metal ion binding)//GO:0003779(actin binding)//GO:0005516(calmodulin binding)//GO:0045296(cadherin binding)//GO:0005200(structural constituent of cytoskeleton)
ENSG00000196388	-29.8629	-4.90028	5.4978e-09	4.20238e-07	5.83427	167.905	24	4	138	199	10.6261	1.04249	150.21	185.6	chr17	4988130	4997610	-	chr17:4988130-4997610	INCA1	protein_coding	388324	HSD45	MIM:617374|HGNC:HGNC:32224|Ensembl:ENSG00000196388	17p13.2	inhibitor of CDK, cyclin A1 interacting protein 1		GO:0008285(negative regulation of cell population proliferation)//GO:0045736(negative regulation of cyclin-dependent protein serine/threonine kinase activity)//GO:2001235(positive regulation of apoptotic signaling pathway)	GO:0005634(nucleus)//GO:0005737(cytoplasm)//GO:0005654(nucleoplasm)//GO:0016604(nuclear body)	GO:0005515(protein binding)//GO:0004860(protein kinase inhibitor activity)//GO:0042802(identical protein binding)//GO:0044877(protein-containing complex binding)//GO:0030332(cyclin binding)//GO:0004861(cyclin-dependent protein serine/threonine kinase inhibitor activity)
ENSG00000185669	-58.4157	-5.86828	1.23447e-08	8.62717e-07	1.04249	68.0945	0	8	54	83	0	2.08497	58.7778	77.4113	chr16	88677688	88686507	-	chr16:88677688-88686507	SNAI3	protein_coding	333929	SMUC|SNAIL3|ZNF293|Zfp293	MIM:612741|HGNC:HGNC:18411|Ensembl:ENSG00000185669	16q24.2	snail family transcriptional repressor 3		GO:0006355(regulation of transcription, DNA-templated)//GO:0000122(negative regulation of transcription by RNA polymerase II)//GO:0006357(regulation of transcription by RNA polymerase II)	GO:0005634(nucleus)//GO:0000785(chromatin)//GO:0005667(transcription regulator complex)	GO:0005507(copper ion binding)//GO:0046872(metal ion binding)//GO:0003677(DNA binding)//GO:0000981(DNA-binding transcription factor activity, RNA polymerase II-specific)//GO:0000978(RNA polymerase II cis-regulatory region sequence-specific DNA binding)//GO:1990837(sequence-specific double-stranded DNA binding)//GO:0000977(RNA polymerase II transcription regulatory region sequence-specific DNA bin…
ENSG00000143412	-24.8423	-4.63473	1.92069e-08	1.2353e-06	3.16518	77.035	9	9	67	87	3.98477	2.34559	72.928	81.1419	chr1	150982249	150995634	+	chr1:150982249-150995634	ANXA9	protein_coding	8416	ANX31	MIM:603319|HGNC:HGNC:547|Ensembl:ENSG00000143412	1q21.3	annexin A9		GO:0043086(negative regulation of catalytic activity)//GO:0070588(calcium ion transmembrane transport)//GO:0098609(cell-cell adhesion)//GO:0007271(synaptic transmission, cholinergic)	GO:0005829(cytosol)//GO:0045202(synapse)//GO:0009986(cell surface)//GO:0005634(nucleus)//GO:0005737(cytoplasm)//GO:0005886(plasma membrane)//GO:0005615(extracellular space)//GO:0031982(vesicle)	GO:0005509(calcium ion binding)//GO:0005544(calcium-dependent phospholipid binding)//GO:0005515(protein binding)//GO:0031267(small GTPase binding)//GO:0005546(phosphatidylinositol-4,5-bisphosphate binding)//GO:0005543(phospholipid binding)//GO:0002020(protease binding)//GO:0001786(phosphatidylserine binding)//GO:0005262(calcium channel activity)//GO:0015464(acetylcholine receptor activity)//GO:00…
ENSG00000140548	-80.489	-6.33072	2.84626e-08	1.69804e-06	0.651554	59.8541	0	5	44	77	0	1.30311	47.893	71.8153	chr15	90001324	90082206	+	chr15:90001324-90082206	ZNF710	protein_coding	374655	-	HGNC:HGNC:25352|Ensembl:ENSG00000140548	15q26.1	zinc finger protein 710		GO:0006357(regulation of transcription by RNA polymerase II)	GO:0005634(nucleus)//GO:0000785(chromatin)	GO:0046872(metal ion binding)//GO:0003677(DNA binding)//GO:0005515(protein binding)//GO:0000978(RNA polymerase II cis-regulatory region sequence-specific DNA binding)//GO:0003700(DNA-binding transcription factor activity)
ENSG00000150667	-12.172	-3.6055	3.22634e-08	1.87896e-06	11.7219	140.083	40	22	152	123	17.7101	5.73368	165.449	114.718	chr15	39588357	39782841	-	chr15:39588357-39782841	FSIP1	protein_coding	161835	HSD10	MIM:615795|HGNC:HGNC:21674|Ensembl:ENSG00000150667	15q14	fibrous sheath interacting protein 1
ENSG00000204866	-30.1025	-4.91181	3.59671e-08	2.04594e-06	2.2671	71.7484	2	14	59	85	0.885504	3.6487	64.2202	79.2766	chr19	46143106	46161299	+	chr19:46143106-46161299	IGFL2	protein_coding	147920	UNQ645|VPRI645	MIM:610545|HGNC:HGNC:32929|Ensembl:ENSG00000204866	19q13.32	IGF like family member 2		GO:0008150(biological_process)	GO:0005576(extracellular region)//GO:0005615(extracellular space)	GO:0005515(protein binding)//GO:0005102(signaling receptor binding)
ENSG00000099834	-58.7016	-5.87533	8.24585e-08	4.03387e-06	0.742619	46.1758	1	4	48	43	0.442752	1.04249	52.2469	40.1046	chr11	616577	626078	-	chr11:616577-626078	CDHR5	protein_coding	53841	MLPCDH|MU-PCDH|MUCDHL|MUPCDH	MIM:606839|HGNC:HGNC:7521|Ensembl:ENSG00000099834	11p15.5	cadherin related family member 5		GO:0007156(homophilic cell adhesion via plasma membrane adhesion molecules)//GO:0007155(cell adhesion)//GO:0030154(cell differentiation)//GO:0032532(regulation of microvillus length)//GO:0090675(intermicrovillar adhesion)	GO:0016021(integral component of membrane)//GO:0005886(plasma membrane)//GO:0016020(membrane)//GO:0016324(apical plasma membrane)//GO:0042995(cell projection)//GO:0031528(microvillus membrane)//GO:0005887(integral component of plasma membrane)//GO:0070062(extracellular exosome)//GO:0031526(brush border membrane)//GO:0044214(spanning component of plasma membrane)//GO:0005905(clathrin-coated pit)	GO:0005509(calcium ion binding)//GO:0005515(protein binding)//GO:0008013(beta-catenin binding)//GO:0050839(cell adhesion molecule binding)
ENSG00000111817	-8.49356	-3.08637	1.58732e-07	7.18828e-06	20.671	174.123	61	55	140	210	27.0079	14.3342	152.387	195.86	chr6	116254173	116444861	+	chr6:116254173-116444861	DSE	protein_coding	29940	DS-epi1|DSEP|DSEPI|EDSMC2|SART-2|SART2	MIM:605942|HGNC:HGNC:21144|Ensembl:ENSG00000111817	6q22.1	dermatan sulfate epimerase	hsa00532(Glycosaminoglycan biosynthesis - chondroitin sulfate / dermatan sulfate)//hsa01100(Metabolic pathways)	GO:0015012(heparan sulfate proteoglycan biosynthetic process)//GO:0030204(chondroitin sulfate metabolic process)//GO:0030205(dermatan sulfate metabolic process)//GO:0030208(dermatan sulfate biosynthetic process)//GO:0030206(chondroitin sulfate biosynthetic process)	GO:0016020(membrane)//GO:0016021(integral component of membrane)//GO:0000139(Golgi membrane)//GO:0005783(endoplasmic reticulum)//GO:0005794(Golgi apparatus)	GO:0016853(isomerase activity)//GO:0047757(chondroitin-glucuronate 5-epimerase activity)
ENSG00000004139	-6.52088	-2.70507	1.91642e-07	8.37066e-06	68.3713	447.285	104	348	390	504	46.0462	90.6963	424.506	470.064	chr17	28364356	28404049	+	chr17:28364356-28404049	SARM1	protein_coding	23098	HsTIR|MyD88-5|SAMD2|SARM|hSARM1	MIM:607732|HGNC:HGNC:17074|Ensembl:ENSG00000004139	17q11.2	sterile alpha and TIR motif containing 1		GO:0007165(signal transduction)//GO:0048678(response to axon injury)//GO:0034128(negative regulation of MyD88-independent toll-like receptor signaling pathway)//GO:0030154(cell differentiation)//GO:0002376(immune system process)//GO:0045087(innate immune response)//GO:0007399(nervous system development)//GO:0048814(regulation of dendrite morphogenesis)//GO:1901214(regulation of neuron death)//GO:…	GO:0005737(cytoplasm)//GO:0005739(mitochondrion)//GO:0030054(cell junction)//GO:0042995(cell projection)//GO:0030425(dendrite)//GO:0005874(microtubule)//GO:0045202(synapse)//GO:0030424(axon)//GO:0005829(cytosol)//GO:0015630(microtubule cytoskeleton)//GO:0031315(extrinsic component of mitochondrial outer membrane)	GO:0005515(protein binding)//GO:0035591(signaling adaptor activity)//GO:0016787(hydrolase activity)//GO:0042802(identical protein binding)//GO:0050135(NAD(P)+ nucleosidase activity)//GO:0061809(NAD+ nucleotidase, cyclic ADP-ribose generating)//GO:0003953(NAD+ nucleosidase activity)
ENSG00000010072	-16.9081	-4.07964	2.47735e-07	1.04476e-05	6.13414	100.513	23	8	99	100	10.1833	2.08497	107.759	93.2666	chr1	231337104	231355023	+	chr1:231337104-231355023	SPRTN	protein_coding	83932	C1orf124|DVC1|PRO4323|spartan	MIM:616086|HGNC:HGNC:25356|Ensembl:ENSG00000010072	1q42.2	SprT-like N-terminal domain		GO:0006508(proteolysis)//GO:0006281(DNA repair)//GO:0006974(cellular response to DNA damage stimulus)//GO:0016540(protein autoprocessing)//GO:0031398(positive regulation of protein ubiquitination)//GO:0009411(response to UV)//GO:0070987(error-free translesion synthesis)//GO:0019985(translesion synthesis)	GO:0005634(nucleus)//GO:0005654(nucleoplasm)//GO:0005694(chromosome)//GO:0000785(chromatin)//GO:0016607(nuclear speck)	GO:0046872(metal ion binding)//GO:0008233(peptidase activity)//GO:0016787(hydrolase activity)//GO:0003677(DNA binding)//GO:0004222(metalloendopeptidase activity)//GO:0008237(metallopeptidase activity)//GO:0043130(ubiquitin binding)//GO:0005515(protein binding)//GO:0003690(double-stranded DNA binding)//GO:0003697(single-stranded DNA binding)//GO:0031593(polyubiquitin modification-dependent protein…
ENSG00000178096	-310.194	-8.27703	2.71895e-07	1.12721e-05	0.130311	51.2297	0	1	59	41	0	0.260622	64.2202	38.2393	chr1	149887890	149900798	+	chr1:149887890-149900798	BOLA1	protein_coding	51027	CGI-143	MIM:613181|HGNC:HGNC:24263|Ensembl:ENSG00000178096	1q21.2	bolA family member 1			GO:0005739(mitochondrion)	GO:0005515(protein binding)
ENSG00000002016	-134.835	-7.07505	3.35969e-07	1.32545e-05	0.442752	49.2075	2	0	51	46	0.885504	0	55.5124	42.9026	chr12	911736	990053	-	chr12:911736-990053	RAD52	protein_coding	5893	-	MIM:600392|HGNC:HGNC:9824|Ensembl:ENSG00000002016	12p13.33	RAD52 homolog, DNA repair protein	hsa03440(Homologous recombination)	GO:0006281(DNA repair)//GO:0006310(DNA recombination)//GO:0000724(double-strand break repair via homologous recombination)//GO:0000730(DNA recombinase assembly)//GO:0045002(double-strand break repair via single-strand annealing)//GO:0006974(cellular response to DNA damage stimulus)//GO:0006302(double-strand break repair)//GO:0006312(mitotic recombination)//GO:0034599(cellular response to oxidativ…	GO:0005634(nucleus)//GO:0005654(nucleoplasm)//GO:0032991(protein-containing complex)//GO:0032993(protein-DNA complex)	GO:0003677(DNA binding)//GO:0005515(protein binding)//GO:0042802(identical protein binding)//GO:0003697(single-stranded DNA binding)
ENSG00000174456	-44.6664	-5.48112	4.13423e-07	1.60513e-05	1.54963	62.6554	7	0	62	62	3.09927	0	67.4856	57.8253	chr12	110027028	110073634	-	chr12:110027028-110073634	C12orf76	protein_coding	400073	-	HGNC:HGNC:33790|Ensembl:ENSG00000174456	12q24.11	chromosome 12 open reading frame 76			GO:0016020(membrane)//GO:0016021(integral component of membrane)
ENSG00000137713	-33.3984	-5.06171	7.32197e-07	2.63376e-05	1.22462	42.2915	2	6	58	23	0.885504	1.56373	63.1317	21.4513	chr11	111726908	111766389	-	chr11:111726908-111766389	PPP2R1B	protein_coding	5519	PP2A-Abeta|PR65B	MIM:603113|HGNC:HGNC:9303|Ensembl:ENSG00000137713	11q23.1	protein phosphatase 2 scaffold subunit Abeta	hsa03015(mRNA surveillance pathway)//hsa04071(Sphingolipid signaling pathway)//hsa04114(Oocyte meiosis)//hsa04151(PI3K-Akt signaling pathway)//hsa04152(AMPK signaling pathway)//hsa04261(Adrenergic signaling in cardiomyocytes)//hsa04350(TGF-beta signaling pathway)//hsa04390(Hippo signaling pathway)//hsa04530(Tight junction)//hsa04728(Dopaminergic synapse)//hsa04730(Long-term depression)//hsa05142(…	GO:0006470(protein dephosphorylation)//GO:0043666(regulation of phosphoprotein phosphatase activity)//GO:2001241(positive regulation of extrinsic apoptotic signaling pathway in absence of ligand)//GO:0060561(apoptotic process involved in morphogenesis)	GO:0045121(membrane raft)//GO:0005737(cytoplasm)//GO:0070062(extracellular exosome)//GO:0000159(protein phosphatase type 2A complex)//GO:0008287(protein serine/threonine phosphatase complex)	GO:0005515(protein binding)//GO:0004722(protein serine/threonine phosphatase activity)//GO:0019888(protein phosphatase regulator activity)
ENSG00000064225	-4.89191	-2.2904	1.09497e-06	3.77225e-05	82.3778	402.758	202	289	435	356	89.4359	75.3197	473.488	332.029	chr3	98732236	98821201	+	chr3:98732236-98821201	ST3GAL6	protein_coding	10402	SIAT10|ST3GALVI	MIM:607156|HGNC:HGNC:18080|Ensembl:ENSG00000064225	3q12.1	ST3 beta-galactoside alpha-2,3-sialyltransferase 6	hsa00601(Glycosphingolipid biosynthesis - lacto and neolacto series)//hsa01100(Metabolic pathways)	GO:0006486(protein glycosylation)//GO:0097503(sialylation)//GO:0006464(cellular protein modification process)//GO:0018146(keratan sulfate biosynthetic process)//GO:0009311(oligosaccharide metabolic process)//GO:0071354(cellular response to interleukin-6)//GO:0006664(glycolipid metabolic process)	GO:0016020(membrane)//GO:0016021(integral component of membrane)//GO:0005794(Golgi apparatus)//GO:0000139(Golgi membrane)//GO:0070062(extracellular exosome)	GO:0008373(sialyltransferase activity)//GO:0016740(transferase activity)//GO:0016757(transferase activity, transferring glycosyl groups)//GO:0052798(beta-galactoside alpha-2,3-sialyltransferase activity)
ENSG00000204514	-8.05965	-3.01072	1.22166e-06	4.13729e-05	55.5463	445.191	205	78	417	468	90.7642	20.3285	453.895	436.488	chr19	57848731	57889074	-	chr19:57848731-57889074	ZNF814	protein_coding	730051	-	HGNC:HGNC:33258|Ensembl:ENSG00000204514	19q13.43	zinc finger protein 814	hsa05168(Herpes simplex virus 1 infection)	GO:0006355(regulation of transcription, DNA-templated)//GO:0045944(positive regulation of transcription by RNA polymerase II)//GO:0006357(regulation of transcription by RNA polymerase II)	GO:0005634(nucleus)	GO:0003676(nucleic acid binding)//GO:0046872(metal ion binding)//GO:0000978(RNA polymerase II cis-regulatory region sequence-specific DNA binding)//GO:0001228(DNA-binding transcription activator activity, RNA polymerase II-specific)
ENSG00000196367	-6.4065	-2.67954	1.30991e-06	4.21584e-05	28.0328	179.494	66	103	185	169	29.2216	26.844	201.368	157.621	chr7	98877933	99050831	+	chr7:98877933-99050831	TRRAP	protein_coding	8295	DEDDFA|DFNA75|PAF350/400|PAF400|STAF40|TR-AP|Tra1	MIM:603015|HGNC:HGNC:12347|Ensembl:ENSG00000196367	7q22.1	transformation/transcription domain associated protein	hsa05166(Human T-cell leukemia virus 1 infection)	GO:0016573(histone acetylation)//GO:0006325(chromatin organization)//GO:0016310(phosphorylation)//GO:0016578(histone deubiquitination)//GO:0006355(regulation of transcription, DNA-templated)//GO:0016579(protein deubiquitination)//GO:0043967(histone H4 acetylation)//GO:1904837(beta-catenin-TCF complex assembly)//GO:0006281(DNA repair)//GO:0043968(histone H2A acetylation)	GO:0005634(nucleus)//GO:0000123(histone acetyltransferase complex)//GO:0005794(Golgi apparatus)//GO:0005654(nucleoplasm)//GO:0033276(transcription factor TFTC complex)//GO:0000125(PCAF complex)//GO:0030914(STAGA complex)//GO:0000124(SAGA complex)//GO:0035267(NuA4 histone acetyltransferase complex)//GO:0000812(Swr1 complex)	GO:0005515(protein binding)//GO:0003712(transcription coregulator activity)//GO:0016301(kinase activity)//GO:0016740(transferase activity)
ENSG00000136930	-9.88335	-3.305	1.4228e-06	4.46175e-05	9.92725	99.2719	16	49	113	81	7.08404	12.7705	122.998	75.5459	chr9	124353465	124415444	-	chr9:124353465-124415444	PSMB7	protein_coding	5695	Z	MIM:604030|HGNC:HGNC:9544|Ensembl:ENSG00000136930	9q33.3	proteasome 20S subunit beta 7	hsa03050(Proteasome)//hsa05010(Alzheimer disease)//hsa05012(Parkinson disease)//hsa05014(Amyotrophic lateral sclerosis)//hsa05016(Huntington disease)//hsa05017(Spinocerebellar ataxia)//hsa05020(Prion disease)//hsa05022(Pathways of neurodegeneration - multiple diseases)	GO:0051603(proteolysis involved in cellular protein catabolic process)//GO:0006508(proteolysis)//GO:0016032(viral process)//GO:0038095(Fc-epsilon receptor signaling pathway)//GO:0050852(T cell receptor signaling pathway)//GO:0000165(MAPK cascade)//GO:0000209(protein polyubiquitination)//GO:0002223(stimulatory C-type lectin receptor signaling pathway)//GO:0002479(antigen processing and presentatio…	GO:0005839(proteasome core complex)//GO:0005634(nucleus)//GO:0005737(cytoplasm)//GO:0005654(nucleoplasm)//GO:0005829(cytosol)//GO:0016604(nuclear body)//GO:0000502(proteasome complex)//GO:0005576(extracellular region)//GO:0019774(proteasome core complex, beta-subunit complex)//GO:0034774(secretory granule lumen)//GO:1904813(ficolin-1-rich granule lumen)	GO:0004298(threonine-type endopeptidase activity)//GO:0008233(peptidase activity)//GO:0016787(hydrolase activity)//GO:0005515(protein binding)//GO:0004175(endopeptidase activity)
ENSG00000115677	-9.33662	-3.2229	1.83489e-06	5.61019e-05	10.7594	99.8897	28	35	91	108	12.3971	9.12176	99.0515	100.728	chr2	241227264	241317061	-	chr2:241227264-241317061	HDLBP	protein_coding	3069	HBP|PRO2900|VGL	MIM:142695|HGNC:HGNC:4857|Ensembl:ENSG00000115677	2q37.3	high density lipoprotein binding protein		GO:0006629(lipid metabolic process)//GO:0008202(steroid metabolic process)//GO:0008203(cholesterol metabolic process)//GO:0006869(lipid transport)//GO:0034384(high-density lipoprotein particle clearance)	GO:0005829(cytosol)//GO:0005634(nucleus)//GO:0005737(cytoplasm)//GO:0034364(high-density lipoprotein particle)//GO:0005886(plasma membrane)//GO:0005844(polysome)	GO:0003723(RNA binding)//GO:0003676(nucleic acid binding)//GO:0005515(protein binding)//GO:0003729(mRNA binding)//GO:0045296(cadherin binding)//GO:0008289(lipid binding)
ENSG00000083457	-11.4113	-3.51239	2.1021e-06	6.19485e-05	8.27093	93.2096	25	21	113	68	11.0688	5.47305	122.998	63.4213	chr17	3714628	3801188	-	chr17:3714628-3801188	ITGAE	protein_coding	3682	CD103|HUMINAE	MIM:604682|HGNC:HGNC:6147|Ensembl:ENSG00000083457	17p13.2	integrin subunit alpha E	hsa04810(Regulation of actin cytoskeleton)	GO:0007155(cell adhesion)//GO:0007229(integrin-mediated signaling pathway)//GO:0030198(extracellular matrix organization)	GO:0008305(integrin complex)//GO:0016020(membrane)//GO:0016021(integral component of membrane)//GO:0005886(plasma membrane)//GO:0009897(external side of plasma membrane)	GO:0046872(metal ion binding)
ENSG00000173567	-12.4846	-3.64208	2.35116e-06	6.81827e-05	6.85161	84.8847	18	22	66	105	7.96954	5.73368	71.8395	97.9299	chr2	26308173	26346817	-	chr2:26308173-26346817	ADGRF3	protein_coding	165082	GPR113|PGR23	HGNC:HGNC:18989|Ensembl:ENSG00000173567	2p23.3	adhesion G protein-coupled receptor F3		GO:0007186(G protein-coupled receptor signaling pathway)//GO:0007166(cell surface receptor signaling pathway)//GO:0007165(signal transduction)	GO:0016021(integral component of membrane)//GO:0016020(membrane)//GO:0005886(plasma membrane)	GO:0004930(G protein-coupled receptor activity)//GO:0004888(transmembrane signaling receptor activity)
ENSG00000186318	-6.2466	-2.64307	2.36939e-06	6.81827e-05	31.6282	197.365	74	117	157	240	32.7637	30.4927	170.891	223.84	chr11	117285232	117316259	-	chr11:117285232-117316259	BACE1	protein_coding	23621	ASP2|BACE|HSPC104	MIM:604252|HGNC:HGNC:933|Ensembl:ENSG00000186318	11q23.3	beta-secretase 1	hsa05010(Alzheimer disease)	GO:0006508(proteolysis)//GO:0043525(positive regulation of neuron apoptotic process)//GO:0006509(membrane protein ectodomain proteolysis)//GO:0009314(response to radiation)//GO:0010288(response to lead ion)//GO:0042987(amyloid precursor protein catabolic process)//GO:0050435(amyloid-beta metabolic process)//GO:0050804(modulation of chemical synaptic transmission)//GO:0050966(detection of mechanic…	GO:0016021(integral component of membrane)//GO:0016020(membrane)//GO:0005783(endoplasmic reticulum)//GO:0005886(plasma membrane)//GO:0005794(Golgi apparatus)//GO:0005768(endosome)//GO:0005770(late endosome)//GO:0031410(cytoplasmic vesicle)//GO:0045121(membrane raft)//GO:0042995(cell projection)//GO:0030425(dendrite)//GO:0005764(lysosome)//GO:0005802(trans-Golgi network)//GO:0005769(early endosome…	GO:0004190(aspartic-type endopeptidase activity)//GO:0005515(protein binding)//GO:0008233(peptidase activity)//GO:0016787(hydrolase activity)//GO:0004175(endopeptidase activity)//GO:0019899(enzyme binding)//GO:0001540(amyloid-beta binding)//GO:0008798(beta-aspartyl-peptidase activity)
ENSG00000105339	-6.04177	-2.59497	3.06878e-06	8.43399e-05	37.1294	225.354	60	183	205	244	26.5651	47.6938	223.138	227.57	chr8	141117278	141195808	+	chr8:141117278-141195808	DENND3	protein_coding	22898	-	MIM:617503|HGNC:HGNC:29134|Ensembl:ENSG00000105339	8q24.3	DENN domain containing 3		GO:0050790(regulation of catalytic activity)//GO:0008333(endosome to lysosome transport)//GO:0032483(regulation of Rab protein signal transduction)//GO:0044257(cellular protein catabolic process)	GO:0005737(cytoplasm)//GO:0031410(cytoplasmic vesicle)//GO:0005829(cytosol)	GO:0005515(protein binding)//GO:0005085(guanyl-nucleotide exchange factor activity)
ENSG00000152700	-193.102	-7.59322	3.5955e-06	9.45655e-05	0.221376	33.192	1	0	25	42	0.442752	0	27.2119	39.172	chr5	134601149	134649271	-	chr5:134601149-134649271	SAR1B	protein_coding	51128	ANDD|CMRD|GTBPB|SARA2	MIM:607690|HGNC:HGNC:10535|Ensembl:ENSG00000152700	5q31.1	secretion associated Ras related GTPase 1B	hsa04141(Protein processing in endoplasmic reticulum)//hsa05134(Legionellosis)	GO:0006886(intracellular protein transport)//GO:0015031(protein transport)//GO:0016192(vesicle-mediated transport)//GO:0006888(endoplasmic reticulum to Golgi vesicle-mediated transport)//GO:0019886(antigen processing and presentation of exogenous peptide antigen via MHC class II)//GO:0048208(COPII vesicle coating)//GO:0070863(positive regulation of protein exit from endoplasmic reticulum)//GO:000…	GO:0016020(membrane)//GO:0005783(endoplasmic reticulum)//GO:0005789(endoplasmic reticulum membrane)//GO:0005794(Golgi apparatus)//GO:0032580(Golgi cisterna membrane)//GO:0070971(endoplasmic reticulum exit site)//GO:0005829(cytosol)//GO:0012507(ER to Golgi transport vesicle membrane)//GO:0030127(COPII vesicle coat)	GO:0005525(GTP binding)//GO:0046872(metal ion binding)//GO:0000166(nucleotide binding)//GO:0005515(protein binding)//GO:0003924(GTPase activity)
ENSG00000188931	-7.838	-2.97049	3.74774e-06	9.7521e-05	18.6691	147.384	29	94	126	169	12.8398	24.4984	137.148	157.621	chr1	161364733	161367876	-	chr1:161364733-161367876	CFAP126	protein_coding	257177	C1orf192|Flattop|Fltp	MIM:616119|HGNC:HGNC:32325|Ensembl:ENSG00000188931	1q23.3	cilia and flagella associated protein 126		GO:0030030(cell projection organization)//GO:0044782(cilium organization)	GO:0005737(cytoplasm)//GO:0016020(membrane)//GO:0005886(plasma membrane)//GO:0005856(cytoskeleton)//GO:0005929(cilium)//GO:0016324(apical plasma membrane)//GO:0042995(cell projection)//GO:0036064(ciliary basal body)
ENSG00000008323	-11.8342	-3.56489	8.97518e-06	0.000215228	6.20158	74.7823	8	34	74	74	3.54202	8.86114	80.5473	69.0173	chr12	6310436	6328506	+	chr12:6310436-6328506	PLEKHG6	protein_coding	55200	MyoGEF	MIM:611743|HGNC:HGNC:25562|Ensembl:ENSG00000008323	12p13.31	pleckstrin homology and RhoGEF domain containing G6		GO:0050790(regulation of catalytic activity)//GO:0043547(positive regulation of GTPase activity)	GO:0005737(cytoplasm)//GO:0005856(cytoskeleton)//GO:0042995(cell projection)//GO:0005813(centrosome)//GO:0030054(cell junction)//GO:0005819(spindle)//GO:0032154(cleavage furrow)//GO:0000922(spindle pole)//GO:0005902(microvillus)	GO:0005085(guanyl-nucleotide exchange factor activity)//GO:0005096(GTPase activator activity)//GO:0005515(protein binding)
ENSG00000205238	-170.442	-7.41314	1.174e-05	0.000278797	0.130311	28.0634	0	1	31	24	0	0.260622	33.7428	22.384	chr7	102551232	102562308	+	chr7:102551232-102562308	SPDYE2	protein_coding	441273	SPDYB2-L1|SPDYB2L1	MIM:617624|HGNC:HGNC:33841|Ensembl:ENSG00000205238	7q22.1	speedy/RINGO cell cycle regulator family member E2	hsa04114(Oocyte meiosis)//hsa04914(Progesterone-mediated oocyte maturation)			GO:0005515(protein binding)//GO:0019901(protein kinase binding)
ENSG00000100036	-15.9456	-3.99508	1.32205e-05	0.000307975	4.37723	70.5107	8	20	91	45	3.54202	5.21243	99.0515	41.97	chr22	30635781	30669016	+	chr22:30635781-30669016	SLC35E4	protein_coding	339665	-	HGNC:HGNC:17058|Ensembl:ENSG00000100036	22q12.2	solute carrier family 35 member E4		GO:0055085(transmembrane transport)	GO:0016020(membrane)//GO:0016021(integral component of membrane)//GO:0005794(Golgi apparatus)	GO:0005515(protein binding)//GO:0015297(antiporter activity)
ENSG00000068885	-13.7593	-3.78233	1.34416e-05	0.000310172	3.19185	44.8536	5	16	43	46	2.21376	4.16995	46.8045	42.9026	chr3	160256986	160399880	-	chr3:160256986-160399880	IFT80	protein_coding	57560	ATD2|FAP167|SRTD2|WDR56	MIM:611177|HGNC:HGNC:29262|Ensembl:ENSG00000068885	3q25.33	intraflagellar transport 80		GO:0035735(intraciliary transport involved in cilium assembly)//GO:0060271(cilium assembly)//GO:0001501(skeletal system development)//GO:0001649(osteoblast differentiation)//GO:0001958(endochondral ossification)//GO:0002062(chondrocyte differentiation)//GO:0003417(growth plate cartilage development)//GO:0003418(growth plate cartilage chondrocyte differentiation)//GO:0007224(smoothened signaling p…	GO:0005737(cytoplasm)//GO:0005856(cytoskeleton)//GO:0005929(cilium)//GO:0042995(cell projection)//GO:0005813(centrosome)//GO:0030992(intraciliary transport particle B)//GO:0097542(ciliary tip)//GO:0036064(ciliary basal body)//GO:0097731(9+0 non-motile cilium)	GO:0005515(protein binding)
ENSG00000134183	-51.5706	-5.68848	1.40324e-05	0.000318483	0.521243	30.5487	0	4	21	41	0	1.04249	22.858	38.2393	chr1	109603091	109619929	-	chr1:109603091-109619929	GNAT2	protein_coding	2780	ACHM4|GNATC	MIM:139340|HGNC:HGNC:4394|Ensembl:ENSG00000134183	1p13.3	G protein subunit alpha transducin 2	hsa04744(Phototransduction)	GO:0007186(G protein-coupled receptor signaling pathway)//GO:0007165(signal transduction)//GO:0007188(adenylate cyclase-modulating G protein-coupled receptor signaling pathway)//GO:0001580(detection of chemical stimulus involved in sensory perception of bitter taste)//GO:0007204(positive regulation of cytosolic calcium ion concentration)//GO:0007601(visual perception)//GO:0007602(phototransductio…	GO:0001750(photoreceptor outer segment)//GO:0001917(photoreceptor inner segment)//GO:0042995(cell projection)//GO:0005886(plasma membrane)//GO:0005834(heterotrimeric G-protein complex)//GO:0042622(photoreceptor outer segment membrane)	GO:0005525(GTP binding)//GO:0003924(GTPase activity)//GO:0031683(G-protein beta/gamma-subunit complex binding)//GO:0019001(guanyl nucleotide binding)//GO:0046872(metal ion binding)//GO:0000166(nucleotide binding)//GO:0001664(G protein-coupled receptor binding)//GO:0008020(G protein-coupled photoreceptor activity)
ENSG00000167964	-138.748	-7.11633	1.41664e-05	0.000318483	0.221376	23.7852	1	0	12	37	0.442752	0	13.0617	34.5086	chr16	2140803	2154165	+	chr16:2140803-2154165	RAB26	protein_coding	25837	V46133	MIM:605455|HGNC:HGNC:14259|Ensembl:ENSG00000167964	16p13.3	RAB26, member RAS oncogene family		GO:0015031(protein transport)//GO:0045055(regulated exocytosis)//GO:0017157(regulation of exocytosis)//GO:0043001(Golgi to plasma membrane protein transport)//GO:0035272(exocrine system development)//GO:0099575(regulation of protein catabolic process at presynapse, modulating synaptic transmission)	GO:0016020(membrane)//GO:0005794(Golgi apparatus)//GO:0031410(cytoplasmic vesicle)//GO:0000139(Golgi membrane)//GO:0030658(transport vesicle membrane)//GO:0031226(intrinsic component of plasma membrane)//GO:0005768(endosome)//GO:0030667(secretory granule membrane)//GO:0098993(anchored component of synaptic vesicle membrane)	GO:0003924(GTPase activity)//GO:0005525(GTP binding)//GO:0000166(nucleotide binding)//GO:0005515(protein binding)//GO:0019002(GMP binding)
ENSG00000113441	-298.401	-8.22111	1.43226e-05	0.000318483	0.833685	247.859	2	3	15	514	0.885504	0.781865	16.3272	479.39	chr5	96935394	97037513	+	chr5:96935394-97037513	LNPEP	protein_coding	4012	CAP|IRAP|P-LAP|PLAP	MIM:151300|HGNC:HGNC:6656|Ensembl:ENSG00000113441	5q15	leucyl and cystinyl aminopeptidase	hsa04614(Renin-angiotensin system)	GO:0006508(proteolysis)//GO:0007165(signal transduction)//GO:0000209(protein polyubiquitination)//GO:0007267(cell-cell signaling)//GO:0120163(negative regulation of cold-induced thermogenesis)//GO:0008217(regulation of blood pressure)//GO:0007565(female pregnancy)//GO:0002480(antigen processing and presentation of exogenous peptide antigen via MHC class I, TAP-independent)//GO:0043171(peptide cat…	GO:0005886(plasma membrane)//GO:0016020(membrane)//GO:0016021(integral component of membrane)//GO:0005765(lysosomal membrane)//GO:0005576(extracellular region)//GO:0005737(cytoplasm)//GO:0005829(cytosol)//GO:0005887(integral component of plasma membrane)//GO:0031905(early endosome lumen)	GO:0008270(zinc ion binding)//GO:0008237(metallopeptidase activity)//GO:0004177(aminopeptidase activity)//GO:0046872(metal ion binding)//GO:0008233(peptidase activity)//GO:0016787(hydrolase activity)//GO:0005515(protein binding)//GO:0042277(peptide binding)//GO:0070006(metalloaminopeptidase activity)
ENSG00000125741	-26.6391	-4.73547	1.44638e-05	0.000318725	1.56373	45.0083	0	12	39	51	0	3.12746	42.4506	47.566	chr19	45527427	45602212	-	chr19:45527427-45602212	OPA3	protein_coding	80207	MGA3	MIM:606580|HGNC:HGNC:8142|Ensembl:ENSG00000125741	19q13.32	outer mitochondrial membrane lipid metabolism regulator OPA3		GO:0007601(visual perception)//GO:0050896(response to stimulus)//GO:0019216(regulation of lipid metabolic process)	GO:0005739(mitochondrion)
ENSG00000171962	-24.5161	-4.61566	1.87945e-05	0.000396305	1.83693	45.9399	3	9	33	60	1.32826	2.34559	35.9198	55.9599	chr17	17972813	18016889	+	chr17:17972813-18016889	DRC3	protein_coding	83450	CFAP134|LRRC48	MIM:618758|HGNC:HGNC:25384|Ensembl:ENSG00000171962	17p11.2|17p11.2	dynein regulatory complex subunit 3			GO:0005737(cytoplasm)//GO:0005856(cytoskeleton)//GO:0005929(cilium)//GO:0031514(motile cilium)//GO:0042995(cell projection)//GO:0005930(axoneme)	GO:0005515(protein binding)
ENSG00000072832	-5.31291	-2.4095	4.05955e-05	0.000820633	22.1845	118.005	49	87	126	106	21.6949	22.6741	137.148	98.8626	chr4	5748084	5893086	-	chr4:5748084-5893086	CRMP1	protein_coding	1400	CRMP-1|DPYSL1|DRP-1|DRP1|ULIP-3	MIM:602462|HGNC:HGNC:2365|Ensembl:ENSG00000072832	4p16.2	collapsin response mediator protein 1		GO:0000226(microtubule cytoskeleton organization)//GO:0007411(axon guidance)//GO:0007399(nervous system development)//GO:0006139(nucleobase-containing compound metabolic process)//GO:0010977(negative regulation of neuron projection development)//GO:0048666(neuron development)//GO:1904530(negative regulation of actin filament binding)	GO:0005737(cytoplasm)//GO:0005829(cytosol)//GO:0005856(cytoskeleton)//GO:0042995(cell projection)//GO:0005813(centrosome)//GO:0043204(perikaryon)//GO:0005815(microtubule organizing center)//GO:0005819(spindle)//GO:0030426(growth cone)//GO:0030496(midbody)//GO:0005634(nucleus)	GO:0016787(hydrolase activity)//GO:0016810(hydrolase activity, acting on carbon-nitrogen (but not peptide) bonds)//GO:0005515(protein binding)//GO:0042802(identical protein binding)//GO:0031005(filamin binding)
ENSG00000023191	-74.1449	-6.21228	4.58995e-05	0.000906058	0.351687	24.9527	1	1	21	29	0.442752	0.260622	22.858	27.0473	chr11	494512	507300	-	chr11:494512-507300	RNH1	protein_coding	6050	RAI|RNH	MIM:173320|HGNC:HGNC:10074|Ensembl:ENSG00000023191	11p15.5	ribonuclease/angiogenin inhibitor 1		GO:0043086(negative regulation of catalytic activity)//GO:0006402(mRNA catabolic process)//GO:0045765(regulation of angiogenesis)	GO:0005737(cytoplasm)//GO:0005654(nucleoplasm)//GO:0005829(cytosol)//GO:0070062(extracellular exosome)//GO:0032311(angiogenin-PRI complex)	GO:0005515(protein binding)//GO:0008428(ribonuclease inhibitor activity)
ENSG00000155229	-8.71199	-3.123	4.59326e-05	0.000906058	8.85657	75.7918	30	17	69	82	13.2826	4.43057	75.105	76.4786	chr10	97458324	97498794	-	chr10:97458324-97498794	MMS19	protein_coding	64210	CIAO4|MET18|MMS19L|hMMS19	MIM:614777|HGNC:HGNC:13824|Ensembl:ENSG00000155229	10q24.1	MMS19 homolog, cytosolic iron-sulfur assembly component		GO:0097428(protein maturation by iron-sulfur cluster transfer)//GO:0006281(DNA repair)//GO:0006974(cellular response to DNA damage stimulus)//GO:0016226(iron-sulfur cluster assembly)//GO:0007059(chromosome segregation)//GO:0006289(nucleotide-excision repair)//GO:0045893(positive regulation of transcription, DNA-templated)//GO:0006351(transcription, DNA-templated)//GO:1905168(positive regulation o…	GO:0005634(nucleus)//GO:0005737(cytoplasm)//GO:0005856(cytoskeleton)//GO:0005819(spindle)//GO:0097361(CIA complex)//GO:0005654(nucleoplasm)//GO:0005829(cytosol)//GO:0016020(membrane)//GO:0005675(transcription factor TFIIH holo complex)//GO:0005815(microtubule organizing center)//GO:0071817(MMXD complex)	GO:0005515(protein binding)//GO:0003713(transcription coactivator activity)//GO:0030331(estrogen receptor binding)//GO:0030674(protein-macromolecule adaptor activity)//GO:0030159(signaling receptor complex adaptor activity)//GO:0019899(enzyme binding)
ENSG00000138496	-37.9766	-5.24704	5.23502e-05	0.000993044	0.703374	25.8875	2	2	33	17	0.885504	0.521243	35.9198	15.8553	chr3	122527924	122564577	-	chr3:122527924-122564577	PARP9	protein_coding	83666	ARTD9|BAL|BAL1|MGC:7868	MIM:612065|HGNC:HGNC:24118|Ensembl:ENSG00000138496	3q21.1	poly(ADP-ribose) polymerase family member 9		GO:0006281(DNA repair)//GO:0006974(cellular response to DNA damage stimulus)//GO:0051607(defense response to virus)//GO:0002376(immune system process)//GO:0045087(innate immune response)//GO:0006302(double-strand break repair)//GO:0045893(positive regulation of transcription, DNA-templated)//GO:0000122(negative regulation of transcription by RNA polymerase II)//GO:0060335(positive regulation of i…	GO:0005634(nucleus)//GO:0005737(cytoplasm)//GO:0016020(membrane)//GO:0005654(nucleoplasm)//GO:0005829(cytosol)//GO:0005739(mitochondrion)//GO:0032991(protein-containing complex)//GO:0090734(site of DNA damage)	GO:0003950(NAD+ ADP-ribosyltransferase activity)//GO:0016740(transferase activity)//GO:0005515(protein binding)//GO:0004857(enzyme inhibitor activity)//GO:0003714(transcription corepressor activity)//GO:0019899(enzyme binding)//GO:0042393(histone binding)//GO:0044389(ubiquitin-like protein ligase binding)//GO:1990404(protein ADP-ribosylase activity)//GO:0097677(STAT family protein binding)//GO:00…
ENSG00000111325	-311.52	-8.28318	5.23723e-05	0.000993044	0	19.4324	0	0	10	30	0	0	10.8848	27.98	chr12	122974580	122980043	+	chr12:122974580-122980043	OGFOD2	protein_coding	79676	-	HGNC:HGNC:25823|Ensembl:ENSG00000111325	12q24.31	2-oxoglutarate and iron dependent oxygenase domain containing 2		GO:0055114(oxidation-reduction process)		GO:0016491(oxidoreductase activity)//GO:0005506(iron ion binding)//GO:0016705(oxidoreductase activity, acting on paired donors, with incorporation or reduction of molecular oxygen)//GO:0031418(L-ascorbic acid binding)//GO:0046872(metal ion binding)//GO:0051213(dioxygenase activity)//GO:0005515(protein binding)
ENSG00000166439	-5.8437	-2.54688	5.60372e-05	0.00104891	21.6648	127.176	39	100	124	128	17.2673	26.0622	134.971	119.381	chr11	74748849	74842413	+	chr11:74748849-74842413	RNF169	protein_coding	254225	-	MIM:618650|HGNC:HGNC:26961|Ensembl:ENSG00000166439	11q13.4	ring finger protein 169		GO:0016567(protein ubiquitination)//GO:0006974(cellular response to DNA damage stimulus)//GO:2000780(negative regulation of double-strand break repair)	GO:0005634(nucleus)//GO:0005654(nucleoplasm)//GO:0005730(nucleolus)//GO:0005829(cytosol)//GO:0016604(nuclear body)//GO:0035861(site of double-strand break)	GO:0046872(metal ion binding)//GO:0016740(transferase activity)//GO:0005515(protein binding)//GO:0031491(nucleosome binding)//GO:0070530(K63-linked polyubiquitin modification-dependent protein binding)
ENSG00000123836	-8.18086	-3.03225	5.61765e-05	0.00104891	23.5459	190.615	94	21	220	152	41.6187	5.47305	239.465	141.765	chr1	207034366	207081024	+	chr1:207034366-207081024	PFKFB2	protein_coding	5208	PFK-2/FBPase-2	MIM:171835|HGNC:HGNC:8873|Ensembl:ENSG00000123836	1q32.1	6-phosphofructo-2-kinase/fructose-2,6-biphosphatase 2	hsa00051(Fructose and mannose metabolism)//hsa01100(Metabolic pathways)//hsa04152(AMPK signaling pathway)//hsa04919(Thyroid hormone signaling pathway)	GO:0006003(fructose 2,6-bisphosphate metabolic process)//GO:0006000(fructose metabolic process)//GO:0046835(carbohydrate phosphorylation)//GO:0016310(phosphorylation)//GO:0006096(glycolytic process)//GO:0016311(dephosphorylation)//GO:0008152(metabolic process)//GO:0006007(glucose catabolic process)//GO:0006089(lactate metabolic process)//GO:0006090(pyruvate metabolic process)//GO:0009749(response…	GO:0005654(nucleoplasm)//GO:0005829(cytosol)//GO:0005737(cytoplasm)	GO:0005524(ATP binding)//GO:0003824(catalytic activity)//GO:0003873(6-phosphofructo-2-kinase activity)//GO:0000166(nucleotide binding)//GO:0016301(kinase activity)//GO:0016740(transferase activity)//GO:0016787(hydrolase activity)//GO:0005515(protein binding)//GO:0004331(fructose-2,6-bisphosphate 2-phosphatase activity)//GO:0019901(protein kinase binding)//GO:0019900(kinase binding)
ENSG00000124251	-17.9426	-4.16532	6.33385e-05	0.0011476	1.70661	31.1708	3	8	23	40	1.32826	2.08497	25.035	37.3066	chr20	45372557	45407889	-	chr20:45372557-45407889	TP53TG5	protein_coding	27296	C20orf10|CLG01	MIM:617316|HGNC:HGNC:15856|Ensembl:ENSG00000124251	20q13.12	TP53 target 5		GO:0030308(negative regulation of cell growth)//GO:0035556(intracellular signal transduction)	GO:0005634(nucleus)//GO:0005737(cytoplasm)//GO:0005730(nucleolus)//GO:0005694(chromosome)	GO:0005515(protein binding)//GO:0003674(molecular_function)
ENSG00000101224	-296.154	-8.2102	6.9733e-05	0.00124789	0	18.5008	0	0	16	21	0	0	17.4156	19.586	chr20	3786772	3806121	+	chr20:3786772-3806121	CDC25B	protein_coding	994	-	MIM:116949|HGNC:HGNC:1726|Ensembl:ENSG00000101224	20p13	cell division cycle 25B	hsa04010(MAPK signaling pathway)//hsa04110(Cell cycle)//hsa04914(Progesterone-mediated oocyte maturation)//hsa05206(MicroRNAs in cancer)	GO:0006470(protein dephosphorylation)//GO:1902751(positive regulation of cell cycle G2/M phase transition)//GO:0007049(cell cycle)//GO:0051301(cell division)//GO:0035335(peptidyl-tyrosine dephosphorylation)//GO:0000086(G2/M transition of mitotic cell cycle)//GO:0006468(protein phosphorylation)//GO:0000278(mitotic cell cycle)//GO:0032467(positive regulation of cytokinesis)//GO:0008284(positive reg…	GO:0005737(cytoplasm)//GO:0005856(cytoskeleton)//GO:0005815(microtubule organizing center)//GO:0005634(nucleus)//GO:0000922(spindle pole)//GO:0005813(centrosome)//GO:0005654(nucleoplasm)//GO:0005829(cytosol)	GO:0004725(protein tyrosine phosphatase activity)//GO:0016787(hydrolase activity)//GO:0004721(phosphoprotein phosphatase activity)//GO:0005515(protein binding)//GO:0019901(protein kinase binding)
ENSG00000145012	-37.5516	-5.2308	6.98942e-05	0.00124789	1.79768	67.4636	4	7	4	140	1.77101	1.82435	4.35391	130.573	chr3	188153284	188890671	+	chr3:188153284-188890671	LPP	protein_coding	4026	-	MIM:600700|HGNC:HGNC:6679|Ensembl:ENSG00000145012	3q27.3-q28	LIM domain containing preferred translocation partner in lipoma		GO:0007155(cell adhesion)//GO:0008150(biological_process)//GO:0098609(cell-cell adhesion)	GO:0005829(cytosol)//GO:0005925(focal adhesion)//GO:0005634(nucleus)//GO:0005737(cytoplasm)//GO:0016020(membrane)//GO:0005886(plasma membrane)//GO:0030054(cell junction)//GO:0001725(stress fiber)	GO:0046872(metal ion binding)//GO:0005515(protein binding)
ENSG00000105327	-53.1298	-5.73145	7.04053e-05	0.00124791	0.442752	19.6694	2	0	31	6	0.885504	0	33.7428	5.59599	chr19	47220822	47232766	-	chr19:47220822-47232766	BBC3	protein_coding	27113	JFY-1|JFY1|PUMA	MIM:605854|HGNC:HGNC:17868|Ensembl:ENSG00000105327	19q13.32	BCL2 binding component 3	hsa01524(Platinum drug resistance)//hsa04115(p53 signaling pathway)//hsa04210(Apoptosis)//hsa04215(Apoptosis - multiple species)//hsa04390(Hippo signaling pathway)//hsa05016(Huntington disease)//hsa05162(Measles)//hsa05200(Pathways in cancer)//hsa05210(Colorectal cancer)	GO:0043065(positive regulation of apoptotic process)//GO:0097193(intrinsic apoptotic signaling pathway)//GO:0090200(positive regulation of release of cytochrome c from mitochondria)//GO:0006919(activation of cysteine-type endopeptidase activity involved in apoptotic process)//GO:2001244(positive regulation of intrinsic apoptotic signaling pathway)//GO:0070059(intrinsic apoptotic signaling pathway…	GO:0005739(mitochondrion)//GO:0005764(lysosome)//GO:0005783(endoplasmic reticulum)//GO:0005829(cytosol)//GO:0005741(mitochondrial outer membrane)	GO:0005515(protein binding)//GO:0051117(ATPase binding)
ENSG00000102897	-24.1636	-4.59477	0.000102383	0.00174112	1.22462	30.316	2	6	24	37	0.885504	1.56373	26.1235	34.5086	chr16	20899868	20925006	+	chr16:20899868-20925006	LYRM1	protein_coding	57149	A211C6.1	MIM:614709|HGNC:HGNC:25074|Ensembl:ENSG00000102897	16p12.3	LYR motif containing 1			GO:0005634(nucleus)//GO:0005654(nucleoplasm)//GO:0030496(midbody)
ENSG00000136448	-14.3756	-3.84555	0.000102502	0.00174112	2.5403	36.8469	5	11	36	37	2.21376	2.86684	39.1852	34.5086	chr17	44957992	45109016	+	chr17:44957992-45109016	NMT1	protein_coding	4836	NMT	MIM:160993|HGNC:HGNC:7857|Ensembl:ENSG00000136448	17q21.31	N-myristoyltransferase 1		GO:0006499(N-terminal protein myristoylation)//GO:0022400(regulation of rhodopsin mediated signaling pathway)//GO:1900740(positive regulation of protein insertion into mitochondrial membrane involved in apoptotic signaling pathway)//GO:0018008(N-terminal peptidyl-glycine N-myristoylation)//GO:0042180(cellular ketone metabolic process)//GO:0001701(in utero embryonic development)	GO:0005739(mitochondrion)//GO:0005737(cytoplasm)//GO:0016020(membrane)//GO:0005829(cytosol)//GO:0005886(plasma membrane)//GO:0019898(extrinsic component of membrane)	GO:0004379(glycylpeptide N-tetradecanoyltransferase activity)//GO:0016740(transferase activity)//GO:0016746(transferase activity, transferring acyl groups)//GO:0005515(protein binding)//GO:0019107(myristoyltransferase activity)
ENSG00000162702	-238.363	-7.89702	0.000103269	0.00174205	0	14.8458	0	0	5	26	0	0	5.44239	24.2493	chr1	200404940	200410056	-	chr1:200404940-200410056	ZNF281	protein_coding	23528	GZP1|ZBP-99|ZBP99|ZNP-99	MIM:618703|HGNC:HGNC:13075|Ensembl:ENSG00000162702	1q32.1	zinc finger protein 281		GO:0030154(cell differentiation)//GO:0045893(positive regulation of transcription, DNA-templated)//GO:0000122(negative regulation of transcription by RNA polymerase II)//GO:0006355(regulation of transcription, DNA-templated)//GO:0048863(stem cell differentiation)//GO:0010629(negative regulation of gene expression)//GO:0045892(negative regulation of transcription, DNA-templated)//GO:0010172(embryo…	GO:0005634(nucleus)//GO:0005654(nucleoplasm)//GO:0000785(chromatin)	GO:0046872(metal ion binding)//GO:0003677(DNA binding)//GO:0003700(DNA-binding transcription factor activity)//GO:0005515(protein binding)//GO:0000981(DNA-binding transcription factor activity, RNA polymerase II-specific)//GO:0000978(RNA polymerase II cis-regulatory region sequence-specific DNA binding)//GO:0043565(sequence-specific DNA binding)//GO:0001227(DNA-binding transcription repressor act…
ENSG00000120334	-18.3606	-4.19855	0.000106922	0.0017913	1.8495	32.8046	6	4	32	33	2.65651	1.04249	34.8313	30.778	chr1	173799550	173824883	-	chr1:173799550-173824883	CENPL	protein_coding	91687	C1orf155|CENP-L|dJ383J4.3	MIM:611503|HGNC:HGNC:17879|Ensembl:ENSG00000120334	1q25.1	centromere protein L		GO:0034080(CENP-A containing nucleosome assembly)	GO:0005634(nucleus)//GO:0005694(chromosome)//GO:0000775(chromosome, centromeric region)//GO:0005654(nucleoplasm)//GO:0005829(cytosol)	GO:0005515(protein binding)
ENSG00000150687	-34.4114	-5.10481	0.000122511	0.00202474	0.912176	34.2025	0	7	26	43	0	1.82435	28.3004	40.1046	chr11	86791059	86952910	+	chr11:86791059-86952910	PRSS23	protein_coding	11098	SIG13|SPUVE|ZSIG13	MIM:618376|HGNC:HGNC:14370|Ensembl:ENSG00000150687	11q14.2	serine protease 23		GO:0006508(proteolysis)//GO:0044267(cellular protein metabolic process)//GO:0043687(post-translational protein modification)	GO:0005576(extracellular region)//GO:0070062(extracellular exosome)//GO:0005788(endoplasmic reticulum lumen)//GO:0005634(nucleus)	GO:0004252(serine-type endopeptidase activity)//GO:0008233(peptidase activity)//GO:0016787(hydrolase activity)//GO:0005515(protein binding)//GO:0008236(serine-type peptidase activity)
ENSG00000101473	-6.8835	-2.78314	0.00012782	0.00208443	14.0926	95.9253	46	30	88	103	20.3666	7.81865	95.786	96.0646	chr20	45841721	45857405	-	chr20:45841721-45857405	ACOT8	protein_coding	10005	HNAACTE|NAP1|PTE-1|PTE-2|PTE1|PTE2|hACTE-III|hTE	MIM:608123|HGNC:HGNC:15919|Ensembl:ENSG00000101473	20q13.12	acyl-CoA thioesterase 8	hsa00120(Primary bile acid biosynthesis)//hsa01100(Metabolic pathways)//hsa04146(Peroxisome)	GO:0006637(acyl-CoA metabolic process)//GO:0006629(lipid metabolic process)//GO:0006631(fatty acid metabolic process)//GO:0016032(viral process)//GO:0007031(peroxisome organization)//GO:0006625(protein targeting to peroxisome)//GO:0016559(peroxisome fission)//GO:0009062(fatty acid catabolic process)//GO:0006699(bile acid biosynthetic process)//GO:0033540(fatty acid beta-oxidation using acyl-CoA o…	GO:0005777(peroxisome)//GO:0005782(peroxisomal matrix)//GO:0005829(cytosol)	GO:0047617(acyl-CoA hydrolase activity)//GO:0016787(hydrolase activity)//GO:0005515(protein binding)//GO:0052689(carboxylic ester hydrolase activity)//GO:0016290(palmitoyl-CoA hydrolase activity)//GO:0102991(myristoyl-CoA hydrolase activity)//GO:0003986(acetyl-CoA hydrolase activity)//GO:0004778(succinyl-CoA hydrolase activity)//GO:0016289(CoA hydrolase activity)//GO:0033882(choloyl-CoA hydrolase…
ENSG00000272398	-436.093	-8.76849	0.000130907	0.00212053	0	27.2031	0	0	2	56	0	0	2.17696	52.2293	chr6	106969831	106975627	-	chr6:106969831-106975627	CD24	protein_coding	100133941	CD24A	MIM:600074|HGNC:HGNC:1645|Ensembl:ENSG00000272398	6q21	CD24 molecule	hsa04640(Hematopoietic cell lineage)	GO:0007155(cell adhesion)//GO:0016055(Wnt signaling pathway)//GO:0061098(positive regulation of protein tyrosine kinase activity)//GO:0016477(cell migration)//GO:0001666(response to hypoxia)//GO:0002237(response to molecule of bacterial origin)//GO:0007204(positive regulation of cytosolic calcium ion concentration)//GO:0097193(intrinsic apoptotic signaling pathway)//GO:0043627(response to estroge…	GO:0016020(membrane)//GO:0005886(plasma membrane)//GO:0045121(membrane raft)//GO:0009986(cell surface)//GO:0031225(anchored component of membrane)//GO:0031362(anchored component of external side of plasma membrane)//GO:0043231(intracellular membrane-bounded organelle)	GO:0005515(protein binding)//GO:0019901(protein kinase binding)//GO:0030296(protein tyrosine kinase activator activity)
ENSG00000197653	-11.8546	-3.56737	0.000133499	0.00213795	4.63785	55.5825	8	22	61	48	3.54202	5.73368	66.3971	44.768	chr12	123762188	123935720	+	chr12:123762188-123935720	DNAH10	protein_coding	196385	-	MIM:605884|HGNC:HGNC:2941|Ensembl:ENSG00000197653	12q24.31	dynein axonemal heavy chain 10	hsa05014(Amyotrophic lateral sclerosis)//hsa05016(Huntington disease)//hsa05022(Pathways of neurodegeneration - multiple diseases)	GO:0007018(microtubule-based movement)	GO:0030286(dynein complex)//GO:0005737(cytoplasm)//GO:0005856(cytoskeleton)//GO:0005929(cilium)//GO:0042995(cell projection)//GO:0005874(microtubule)//GO:0016020(membrane)//GO:0016021(integral component of membrane)//GO:0005930(axoneme)	GO:0005524(ATP binding)//GO:0003777(microtubule motor activity)//GO:0000166(nucleotide binding)//GO:0003774(motor activity)//GO:0008569(ATP-dependent microtubule motor activity, minus-end-directed)//GO:0051959(dynein light intermediate chain binding)//GO:0045505(dynein intermediate chain binding)
ENSG00000142655	-6.82579	-2.771	0.000133731	0.00213795	8.81884	60.0901	21	32	59	60	9.2978	8.33989	64.2202	55.9599	chr1	10472288	10630758	+	chr1:10472288-10630758	PEX14	protein_coding	5195	NAPP2|PBD13A|Pex14p|dJ734G22.2	MIM:601791|HGNC:HGNC:8856|Ensembl:ENSG00000142655	1p36.22	peroxisomal biogenesis factor 14	hsa04146(Peroxisome)	GO:0016560(protein import into peroxisome matrix, docking)//GO:0015031(protein transport)//GO:0007031(peroxisome organization)//GO:0016567(protein ubiquitination)//GO:0006625(protein targeting to peroxisome)//GO:0043433(negative regulation of DNA-binding transcription factor activity)//GO:0045892(negative regulation of transcription, DNA-templated)//GO:0065003(protein-containing complex assembly)…	GO:0005778(peroxisomal membrane)//GO:0005634(nucleus)//GO:0016020(membrane)//GO:0016021(integral component of membrane)//GO:0001650(fibrillar center)//GO:0005777(peroxisome)//GO:0032991(protein-containing complex)//GO:1990429(peroxisomal importomer complex)	GO:0005515(protein binding)//GO:0042802(identical protein binding)//GO:0008017(microtubule binding)//GO:0005102(signaling receptor binding)//GO:0047485(protein N-terminus binding)//GO:0048487(beta-tubulin binding)//GO:0003714(transcription corepressor activity)
ENSG00000197860	-16.8492	-4.0746	0.00015307	0.00241554	1.74586	30.5498	2	10	27	34	0.885504	2.60622	29.3889	31.7106	chr5	65665928	65723035	-	chr5:65665928-65723035	SGTB	protein_coding	54557	SGT2	HGNC:HGNC:23567|Ensembl:ENSG00000197860	5q12.3	small glutamine rich tetratricopeptide repeat co-chaperone beta		GO:0030433(ubiquitin-dependent ERAD pathway)//GO:0006620(posttranslational protein targeting to endoplasmic reticulum membrane)//GO:1903646(positive regulation of chaperone-mediated protein folding)	GO:0016020(membrane)//GO:0072380(TRC complex)	GO:0005515(protein binding)//GO:0060090(molecular adaptor activity)
ENSG00000061656	-276.052	-8.1088	0.000154269	0.00241691	0	17.2576	0	0	18	16	0	0	19.5926	14.9227	chr20	35615829	35621094	+	chr20:35615829-35621094	SPAG4	protein_coding	6676	CT127|SUN4	MIM:603038|HGNC:HGNC:11214|Ensembl:ENSG00000061656	20q11.22	sperm associated antigen 4		GO:0030154(cell differentiation)//GO:0007283(spermatogenesis)//GO:0006998(nuclear envelope organization)	GO:0005634(nucleus)//GO:0005737(cytoplasm)//GO:0016020(membrane)//GO:0016021(integral component of membrane)//GO:0005856(cytoskeleton)//GO:0005929(cilium)//GO:0031514(motile cilium)//GO:0042995(cell projection)//GO:0005637(nuclear inner membrane)//GO:0005635(nuclear envelope)//GO:0034993(meiotic nuclear membrane microtubule tethering complex)	GO:0005515(protein binding)//GO:0005198(structural molecule activity)//GO:0043495(protein-membrane adaptor activity)
ENSG00000197714	-393.742	-8.62111	0.000155133	0.00241691	0	24.5609	0	0	4	48	0	0	4.35391	44.768	chr19	57280051	57294069	+	chr19:57280051-57294069	ZNF460	protein_coding	10794	HZF8|ZNF272	MIM:604755|HGNC:HGNC:21628|Ensembl:ENSG00000197714	19q13.43	zinc finger protein 460	hsa05168(Herpes simplex virus 1 infection)	GO:0006355(regulation of transcription, DNA-templated)//GO:0006357(regulation of transcription by RNA polymerase II)	GO:0005634(nucleus)//GO:0000785(chromatin)	GO:0046872(metal ion binding)//GO:0003677(DNA binding)//GO:0005515(protein binding)//GO:0000981(DNA-binding transcription factor activity, RNA polymerase II-specific)//GO:0000978(RNA polymerase II cis-regulatory region sequence-specific DNA binding)//GO:1990837(sequence-specific double-stranded DNA binding)//GO:0003676(nucleic acid binding)
ENSG00000064835	-271.302	-8.08376	0.000168767	0.00259625	0	16.946	0	0	14	20	0	0	15.2387	18.6533	chr3	87259404	87276584	-	chr3:87259404-87276584	POU1F1	protein_coding	5449	CPHD1|GHF-1|PIT1|POU1F1a|Pit-1	MIM:173110|HGNC:HGNC:9210|Ensembl:ENSG00000064835	3p11.2	POU class 1 homeobox 1	hsa04935(Growth hormone synthesis, secretion and action)	GO:0006355(regulation of transcription, DNA-templated)//GO:0045944(positive regulation of transcription by RNA polymerase II)//GO:0006357(regulation of transcription by RNA polymerase II)//GO:0008285(negative regulation of cell population proliferation)//GO:0000122(negative regulation of transcription by RNA polymerase II)//GO:0021984(adenohypophysis development)//GO:0045893(positive regulation o…	GO:0005634(nucleus)//GO:0005654(nucleoplasm)//GO:0005829(cytosol)//GO:0000785(chromatin)	GO:0003677(DNA binding)//GO:0003700(DNA-binding transcription factor activity)//GO:0000981(DNA-binding transcription factor activity, RNA polymerase II-specific)//GO:0005515(protein binding)//GO:0000978(RNA polymerase II cis-regulatory region sequence-specific DNA binding)//GO:1990837(sequence-specific double-stranded DNA binding)//GO:0001102(RNA polymerase II activating transcription factor bind…
ENSG00000138172	-9.58769	-3.26118	0.000189787	0.00288335	5.57517	53.1697	14	19	42	65	6.19853	4.95181	45.7161	60.6233	chr10	103446786	103452402	-	chr10:103446786-103452402	CALHM2	protein_coding	51063	FAM26B	MIM:612235|HGNC:HGNC:23493|Ensembl:ENSG00000138172	10q24.33	calcium homeostasis modulator family member 2		GO:0006811(ion transport)//GO:0034220(ion transmembrane transport)//GO:0098655(cation transmembrane transport)//GO:0043065(positive regulation of apoptotic process)	GO:0016020(membrane)//GO:0016021(integral component of membrane)//GO:0005887(integral component of plasma membrane)	GO:0005261(cation channel activity)
ENSG00000177971	-27.1474	-4.76274	0.000224803	0.00339425	1.22462	33.8887	2	6	10	61	0.885504	1.56373	10.8848	56.8926	chr15	75639085	75648706	-	chr15:75639085-75648706	IMP3	protein_coding	55272	BRMS2|C15orf12|MRPS4	MIM:612980|HGNC:HGNC:14497|Ensembl:ENSG00000177971	15q24.2	IMP U3 small nucleolar ribonucleoprotein 3	hsa03008(Ribosome biogenesis in eukaryotes)	GO:0006364(rRNA processing)//GO:0042254(ribosome biogenesis)	GO:0005634(nucleus)//GO:0005654(nucleoplasm)//GO:0005730(nucleolus)//GO:0032040(small-subunit processome)//GO:0034457(Mpp10 complex)//GO:0030684(preribosome)	GO:0003723(RNA binding)//GO:0019843(rRNA binding)//GO:0005515(protein binding)//GO:0030515(snoRNA binding)
ENSG00000168263	-238.982	-7.90076	0.000227861	0.00341932	0	14.9249	0	0	12	18	0	0	13.0617	16.788	chr9	2717510	2730037	+	chr9:2717510-2730037	KCNV2	protein_coding	169522	KV11.1|Kv8.2|RCD3B	MIM:607604|HGNC:HGNC:19698|Ensembl:ENSG00000168263	9p24.2	potassium voltage-gated channel modifier subfamily V member 2		GO:0006811(ion transport)//GO:0055085(transmembrane transport)//GO:0006813(potassium ion transport)//GO:0051260(protein homooligomerization)//GO:0034765(regulation of ion transmembrane transport)//GO:0071805(potassium ion transmembrane transport)	GO:0016020(membrane)//GO:0008076(voltage-gated potassium channel complex)//GO:0016021(integral component of membrane)//GO:0005886(plasma membrane)	GO:0005249(voltage-gated potassium channel activity)//GO:0005216(ion channel activity)//GO:0005244(voltage-gated ion channel activity)//GO:0005267(potassium channel activity)//GO:0005515(protein binding)
ENSG00000084754	-15.7064	-3.97328	0.00024462	0.00360446	2.42256	36.9226	8	5	25	50	3.54202	1.30311	27.2119	46.6333	chr2	26190635	26244672	-	chr2:26190635-26244672	HADHA	protein_coding	3030	ECHA|GBP|HADH|LCEH|LCHAD|MTPA|TP-ALPHA	MIM:600890|HGNC:HGNC:4801|Ensembl:ENSG00000084754	2p23.3	hydroxyacyl-CoA dehydrogenase trifunctional multienzyme complex subunit alpha	hsa00062(Fatty acid elongation)//hsa00071(Fatty acid degradation)//hsa00280(Valine, leucine and isoleucine degradation)//hsa00310(Lysine degradation)//hsa00380(Tryptophan metabolism)//hsa00410(beta-Alanine metabolism)//hsa00640(Propanoate metabolism)//hsa00650(Butanoate metabolism)//hsa01100(Metabolic pathways)//hsa01200(Carbon metabolism)//hsa01212(Fatty acid metabolism)	GO:0055114(oxidation-reduction process)//GO:0006635(fatty acid beta-oxidation)//GO:0006631(fatty acid metabolic process)//GO:0006629(lipid metabolic process)//GO:0008152(metabolic process)//GO:0035965(cardiolipin acyl-chain remodeling)//GO:0042493(response to drug)	GO:0005739(mitochondrion)//GO:0016507(mitochondrial fatty acid beta-oxidation multienzyme complex)//GO:0016020(membrane)//GO:0005743(mitochondrial inner membrane)//GO:0042645(mitochondrial nucleoid)	GO:0003824(catalytic activity)//GO:0016491(oxidoreductase activity)//GO:0003857(3-hydroxyacyl-CoA dehydrogenase activity)//GO:0004300(enoyl-CoA hydratase activity)//GO:0016740(transferase activity)//GO:0016829(lyase activity)//GO:0005515(protein binding)//GO:0003985(acetyl-CoA C-acetyltransferase activity)//GO:0016509(long-chain-3-hydroxyacyl-CoA dehydrogenase activity)//GO:0000062(fatty-acyl-CoA…
ENSG00000188343	-4.8163	-2.26792	0.000253981	0.00371998	36.9146	177.151	102	110	119	241	45.1607	28.6684	129.529	224.772	chr8	93698561	93731527	+	chr8:93698561-93731527	CIBAR1	protein_coding	137392	BARMR1|FAM92A|FAM92A1|PAPA9	MIM:617273|HGNC:HGNC:30452|Ensembl:ENSG00000188343	8q22.1	CBY1 interacting BAR domain containing 1		GO:0030030(cell projection organization)//GO:0060271(cilium assembly)//GO:0007007(inner mitochondrial membrane organization)//GO:0035108(limb morphogenesis)//GO:0045880(positive regulation of smoothened signaling pathway)//GO:0061024(membrane organization)	GO:0005634(nucleus)//GO:0005737(cytoplasm)//GO:0005856(cytoskeleton)//GO:0005814(centriole)//GO:0005929(cilium)//GO:0005743(mitochondrial inner membrane)//GO:0042995(cell projection)//GO:0035869(ciliary transition zone)//GO:0097546(ciliary base)//GO:0036064(ciliary basal body)	GO:0005515(protein binding)//GO:0005543(phospholipid binding)
ENSG00000143379	-18.6953	-4.2246	0.000275228	0.00393688	1.6548	32.572	1	11	35	29	0.442752	2.86684	38.0967	27.0473	chr1	150926263	150964744	+	chr1:150926263-150964744	SETDB1	protein_coding	9869	ESET|H3-K9-HMTase4|KG1T|KMT1E|TDRD21	MIM:604396|HGNC:HGNC:10761|Ensembl:ENSG00000143379	1q21.3	SET domain bifurcated histone lysine methyltransferase 1	hsa00310(Lysine degradation)//hsa01100(Metabolic pathways)//hsa04550(Signaling pathways regulating pluripotency of stem cells)	GO:0034968(histone lysine methylation)//GO:0032259(methylation)//GO:0006325(chromatin organization)//GO:0007265(Ras protein signal transduction)//GO:0010629(negative regulation of gene expression)//GO:0090309(positive regulation of DNA methylation-dependent heterochromatin assembly)//GO:0045869(negative regulation of single stranded viral RNA replication via double stranded DNA intermediate)//GO:…	GO:0005634(nucleus)//GO:0042025(host cell nucleus)//GO:0005737(cytoplasm)//GO:0043231(intracellular membrane-bounded organelle)//GO:0005654(nucleoplasm)//GO:0005694(chromosome)	GO:0003677(DNA binding)//GO:0008270(zinc ion binding)//GO:0005515(protein binding)//GO:0018024(histone-lysine N-methyltransferase activity)//GO:0046872(metal ion binding)//GO:0016740(transferase activity)//GO:0008168(methyltransferase activity)//GO:0003682(chromatin binding)//GO:0046974(histone methyltransferase activity (H3-K9 specific))//GO:1990841(promoter-specific chromatin binding)
ENSG00000143819	-74.8059	-6.22508	0.000291044	0.00413891	0.260622	22.4663	0	2	25	19	0	0.521243	27.2119	17.7206	chr1	225810124	225845563	+	chr1:225810124-225845563	EPHX1	protein_coding	2052	EPHX|EPOX|HYL1|MEH	MIM:132810|HGNC:HGNC:3401|Ensembl:ENSG00000143819	1q42.12	epoxide hydrolase 1	hsa00980(Metabolism of xenobiotics by cytochrome P450)//hsa04976(Bile secretion)//hsa05204(Chemical carcinogenesis)	GO:0006805(xenobiotic metabolic process)//GO:0009636(response to toxic substance)//GO:0019369(arachidonic acid metabolic process)//GO:0019439(aromatic compound catabolic process)//GO:0097176(epoxide metabolic process)	GO:0016020(membrane)//GO:0016021(integral component of membrane)//GO:0005783(endoplasmic reticulum)//GO:0005789(endoplasmic reticulum membrane)//GO:0031090(organelle membrane)//GO:0043231(intracellular membrane-bounded organelle)	GO:0003824(catalytic activity)//GO:0033961(cis-stilbene-oxide hydrolase activity)//GO:0016787(hydrolase activity)//GO:0005515(protein binding)//GO:0004301(epoxide hydrolase activity)
ENSG00000188938	-6.47269	-2.69437	0.000307889	0.00432815	9.92573	63.9787	26	32	73	52	11.5116	8.33989	79.4589	48.4986	chr9	93431441	93453581	-	chr9:93431441-93453581	FAM120AOS	protein_coding	158293	C9orf10OS	HGNC:HGNC:23389|Ensembl:ENSG00000188938	9q22.31	family with sequence similarity 120A opposite strand				GO:0005515(protein binding)
ENSG00000167608	-106.161	-6.73011	0.000329125	0.00460022	0.130311	17.3344	0	1	13	22	0	0.260622	14.1502	20.5186	chr19	54160108	54173250	-	chr19:54160108-54173250	TMC4	protein_coding	147798	-	MIM:617181|HGNC:HGNC:22998|Ensembl:ENSG00000167608	19q13.42	transmembrane channel like 4		GO:0006811(ion transport)//GO:0034220(ion transmembrane transport)	GO:0016021(integral component of membrane)//GO:0005887(integral component of plasma membrane)//GO:0016020(membrane)//GO:0070062(extracellular exosome)	GO:0008381(mechanosensitive ion channel activity)
ENSG00000179532	-26.1075	-4.70639	0.000336047	0.00467029	1.54963	37.7818	7	0	48	25	3.09927	0	52.2469	23.3166	chr11	6497260	6593758	+	chr11:6497260-6593758	DNHD1	protein_coding	144132	C11orf47|CCDC35|DHCD1|DNHD1L	MIM:617277|HGNC:HGNC:26532|Ensembl:ENSG00000179532	11p15.4	dynein heavy chain domain 1		GO:0007018(microtubule-based movement)//GO:0003341(cilium movement)	GO:0030286(dynein complex)//GO:0070062(extracellular exosome)//GO:0036156(inner dynein arm)	GO:0005524(ATP binding)//GO:0003777(microtubule motor activity)//GO:0008569(ATP-dependent microtubule motor activity, minus-end-directed)//GO:0051959(dynein light intermediate chain binding)//GO:0045505(dynein intermediate chain binding)
ENSG00000215183	-5.97876	-2.57985	0.000356585	0.00490004	31.7143	191.158	22	206	215	159	9.74055	53.6881	234.023	148.294	chr9	35752990	35756613	-	chr9:35752990-35756613	MSMP	protein_coding	692094	PSMP	MIM:612191|HGNC:HGNC:29663|Ensembl:ENSG00000215183	9p13.3	microseminoprotein, prostate associated		GO:0007165(signal transduction)//GO:0006935(chemotaxis)//GO:0006954(inflammatory response)//GO:0002548(monocyte chemotaxis)//GO:0048247(lymphocyte chemotaxis)	GO:0005737(cytoplasm)//GO:0005576(extracellular region)//GO:0005615(extracellular space)	GO:0005125(cytokine activity)//GO:0003674(molecular_function)//GO:0031727(CCR2 chemokine receptor binding)
ENSG00000065361	-157.133	-7.29584	0.000367883	0.00502705	0	9.79409	0	0	6	14	0	0	6.53087	13.0573	chr12	56076799	56103505	+	chr12:56076799-56103505	ERBB3	protein_coding	2065	ErbB-3|FERLK|HER3|LCCS2|MDA-BF-1|c-erbB-3|c-erbB3|erbB3-S|p180-ErbB3|p45-sErbB3|p85-sErbB3	MIM:190151|HGNC:HGNC:3431|Ensembl:ENSG00000065361	12q13.2	erb-b2 receptor tyrosine kinase 3	hsa01521(EGFR tyrosine kinase inhibitor resistance)//hsa04010(MAPK signaling pathway)//hsa04012(ErbB signaling pathway)//hsa04020(Calcium signaling pathway)//hsa04151(PI3K-Akt signaling pathway)//hsa05205(Proteoglycans in cancer)//hsa05206(MicroRNAs in cancer)	GO:0014068(positive regulation of phosphatidylinositol 3-kinase signaling)//GO:0007162(negative regulation of cell adhesion)//GO:0006468(protein phosphorylation)//GO:0016310(phosphorylation)//GO:0007165(signal transduction)//GO:0007169(transmembrane receptor protein tyrosine kinase signaling pathway)//GO:0018108(peptidyl-tyrosine phosphorylation)//GO:0007399(nervous system development)//GO:000016…	GO:0005615(extracellular space)//GO:0016020(membrane)//GO:0016021(integral component of membrane)//GO:0005886(plasma membrane)//GO:0005576(extracellular region)//GO:0005887(integral component of plasma membrane)//GO:0043235(receptor complex)//GO:0009925(basal plasma membrane)//GO:0016323(basolateral plasma membrane)//GO:0038143(ERBB3:ERBB2 complex)//GO:0016324(apical plasma membrane)//GO:0016328(…	GO:0000166(nucleotide binding)//GO:0004672(protein kinase activity)//GO:0005524(ATP binding)//GO:0016301(kinase activity)//GO:0016740(transferase activity)//GO:0005515(protein binding)//GO:0042802(identical protein binding)//GO:0046982(protein heterodimerization activity)//GO:0019838(growth factor binding)//GO:0004714(transmembrane receptor protein tyrosine kinase activity)//GO:0004888(transmembr…
ENSG00000064270	-11.4597	-3.5185	0.000376323	0.00508556	2.99563	33.3489	10	6	33	33	4.42752	1.56373	35.9198	30.778	chr16	84368527	84464187	+	chr16:84368527-84464187	ATP2C2	protein_coding	9914	SPCA2	MIM:613082|HGNC:HGNC:29103|Ensembl:ENSG00000064270	16q24.1	ATPase secretory pathway Ca2+ transporting 2		GO:0006816(calcium ion transport)//GO:0070588(calcium ion transmembrane transport)//GO:0006811(ion transport)//GO:1902600(proton transmembrane transport)//GO:0034220(ion transmembrane transport)//GO:0071421(manganese ion transmembrane transport)//GO:0006874(cellular calcium ion homeostasis)//GO:0006828(manganese ion transport)//GO:0061180(mammary gland epithelium development)//GO:0072659(protein …	GO:0016021(integral component of membrane)//GO:0016020(membrane)//GO:0005886(plasma membrane)//GO:0005783(endoplasmic reticulum)//GO:0000139(Golgi membrane)//GO:0009898(cytoplasmic side of plasma membrane)//GO:0031410(cytoplasmic vesicle)//GO:0048471(perinuclear region of cytoplasm)	GO:0005524(ATP binding)//GO:0000166(nucleotide binding)//GO:0005388(calcium transmembrane transporter activity, phosphorylative mechanism)//GO:0046872(metal ion binding)//GO:0005515(protein binding)//GO:0016887(ATPase activity)//GO:0008553(proton-exporting ATPase activity, phosphorylative mechanism)//GO:0015410(manganese transmembrane transporter activity, phosphorylative mechanism)
ENSG00000056736	-8.24809	-3.04406	0.000394405	0.00530062	7.4121	61.0183	17	28	35	90	7.52679	7.29741	38.0967	83.9399	chr3	53846568	53865794	+	chr3:53846568-53865794	IL17RB	protein_coding	55540	CRL4|EVI27|IL17BR|IL17RH1	MIM:605458|HGNC:HGNC:18015|Ensembl:ENSG00000056736	3p21.1	interleukin 17 receptor B	hsa04060(Cytokine-cytokine receptor interaction)//hsa04657(IL-17 signaling pathway)	GO:0001558(regulation of cell growth)//GO:0006952(defense response)//GO:0097400(interleukin-17-mediated signaling pathway)//GO:0019221(cytokine-mediated signaling pathway)	GO:0016020(membrane)//GO:0016021(integral component of membrane)//GO:0005654(nucleoplasm)//GO:0005886(plasma membrane)//GO:0005576(extracellular region)//GO:0072686(mitotic spindle)//GO:0034451(centriolar satellite)//GO:0005887(integral component of plasma membrane)	GO:0030368(interleukin-17 receptor activity)//GO:0005515(protein binding)//GO:0004896(cytokine receptor activity)
ENSG00000224470	-22.8249	-4.51254	0.000423849	0.00566522	1.48524	34.8258	2	8	34	35	0.885504	2.08497	37.0082	32.6433	chr16	71808439	71885268	+	chr16:71808439-71885268	ATXN1L	protein_coding	342371	BOAT|BOAT1	MIM:614301|HGNC:HGNC:33279|Ensembl:ENSG00000224470	16q22.2	ataxin 1 like	hsa04330(Notch signaling pathway)//hsa05017(Spinocerebellar ataxia)//hsa05022(Pathways of neurodegeneration - multiple diseases)	GO:0006355(regulation of transcription, DNA-templated)//GO:0007613(memory)//GO:0048856(anatomical structure development)//GO:0007612(learning)//GO:0035176(social behavior)//GO:0000122(negative regulation of transcription by RNA polymerase II)//GO:0007420(brain development)//GO:0030198(extracellular matrix organization)//GO:0048286(lung alveolus development)//GO:1902035(positive regulation of hema…	GO:0005634(nucleus)//GO:0005654(nucleoplasm)//GO:0005730(nucleolus)//GO:0042995(cell projection)//GO:0030425(dendrite)	GO:0005515(protein binding)//GO:0003723(RNA binding)//GO:0003677(DNA binding)
ENSG00000197915	-9.17709	-3.19804	0.000428329	0.00569398	5.47001	48.9749	20	8	54	42	8.85504	2.08497	58.7778	39.172	chr1	152212076	152224193	-	chr1:152212076-152224193	HRNR	protein_coding	388697	FLG3|S100A16|S100a18	MIM:616293|HGNC:HGNC:20846|Ensembl:ENSG00000197915	1q21.3	hornerin		GO:0007275(multicellular organism development)//GO:0031424(keratinization)//GO:0043312(neutrophil degranulation)//GO:0061436(establishment of skin barrier)//GO:0043163(cell envelope organization)	GO:0001533(cornified envelope)//GO:0005634(nucleus)//GO:0005737(cytoplasm)//GO:0048471(perinuclear region of cytoplasm)//GO:0005576(extracellular region)//GO:0070062(extracellular exosome)//GO:0062023(collagen-containing extracellular matrix)//GO:0035578(azurophil granule lumen)//GO:0036457(keratohyalin granule)	GO:0005509(calcium ion binding)//GO:0046914(transition metal ion binding)//GO:0046872(metal ion binding)
ENSG00000156500	-6.09389	-2.60736	0.000446135	0.00586692	10.6165	64.5976	25	39	57	72	11.0688	10.1642	62.0432	67.1519	chrX	134796395	134854835	+	chrX:134796395-134854835	PABIR3	protein_coding	159091	FAM122C	HGNC:HGNC:25202|Ensembl:ENSG00000156500	Xq26.3	PABIR family member 3
ENSG00000066923	-7.15002	-2.83795	0.000453314	0.00592944	13.5241	97.7917	14	80	94	100	6.19853	20.8497	102.317	93.2666	chr7	100177563	100221488	+	chr7:100177563-100221488	STAG3	protein_coding	10734	-	MIM:608489|HGNC:HGNC:11356|Ensembl:ENSG00000066923	7q22.1	stromal antigen 3	hsa04114(Oocyte meiosis)	GO:0007049(cell cycle)//GO:0007059(chromosome segregation)//GO:0051321(meiotic cell cycle)//GO:0007062(sister chromatid cohesion)//GO:0007130(synaptonemal complex assembly)//GO:0007129(homologous chromosome pairing at meiosis)//GO:0034502(protein localization to chromosome)	GO:0005634(nucleus)//GO:0005654(nucleoplasm)//GO:0005730(nucleolus)//GO:0005694(chromosome)//GO:0005615(extracellular space)//GO:0000775(chromosome, centromeric region)//GO:0000785(chromatin)//GO:0000795(synaptonemal complex)//GO:0030893(meiotic cohesin complex)//GO:0008278(cohesin complex)//GO:0000794(condensed nuclear chromosome)//GO:0000800(lateral element)//GO:0000802(transverse filament)//GO…	GO:0003682(chromatin binding)
ENSG00000074582	-9.41107	-3.23436	0.000457421	0.00593128	4.84513	44.6989	16	10	47	41	7.08404	2.60622	51.1584	38.2393	chr2	218658764	218663443	+	chr2:218658764-218663443	BCS1L	protein_coding	617	BCS|BCS1|BJS|FLNMS|GRACILE|Hs.6719|MC3DN1|PTD|h-BCS|h-BCS1	MIM:603647|HGNC:HGNC:1020|Ensembl:ENSG00000074582	2q35	BCS1 homolog, ubiquinol-cytochrome c reductase complex chaperone		GO:0034551(mitochondrial respiratory chain complex III assembly)//GO:0033617(mitochondrial cytochrome c oxidase assembly)//GO:0007005(mitochondrion organization)//GO:0032981(mitochondrial respiratory chain complex I assembly)//GO:0032979(protein insertion into mitochondrial inner membrane from matrix)	GO:0016020(membrane)//GO:0016021(integral component of membrane)//GO:0005743(mitochondrial inner membrane)//GO:0005739(mitochondrion)//GO:0005750(mitochondrial respiratory chain complex III)	GO:0000166(nucleotide binding)//GO:0005524(ATP binding)//GO:0016887(ATPase activity)//GO:0005515(protein binding)
ENSG00000129636	-12.7578	-3.67331	0.000486643	0.00626489	3.34731	41.7429	11	7	33	51	4.87027	1.82435	35.9198	47.566	chr16	47154387	47464149	-	chr16:47154387-47464149	ITFG1	protein_coding	81533	2310047C21Rik|CDA08|LNKN-1|TIP	MIM:611803|HGNC:HGNC:30697|Ensembl:ENSG00000129636	16q12.1	integrin alpha FG-GAP repeat containing 1			GO:0016020(membrane)//GO:0016021(integral component of membrane)//GO:0005576(extracellular region)//GO:0005886(plasma membrane)//GO:0070062(extracellular exosome)
ENSG00000126458	-18.8365	-4.23546	0.000510283	0.00650079	1.81025	32.493	7	2	28	37	3.09927	0.521243	30.4774	34.5086	chr19	49635292	49640143	-	chr19:49635292-49640143	RRAS	protein_coding	6237	R-Ras	MIM:165090|HGNC:HGNC:10447|Ensembl:ENSG00000126458	19q13.33	RAS related	hsa04010(MAPK signaling pathway)//hsa04014(Ras signaling pathway)//hsa04015(Rap1 signaling pathway)//hsa04024(cAMP signaling pathway)//hsa04072(Phospholipase D signaling pathway)//hsa04137(Mitophagy - animal)//hsa04140(Autophagy - animal)//hsa04218(Cellular senescence)//hsa04360(Axon guidance)//hsa04371(Apelin signaling pathway)//hsa04625(C-type lectin receptor signaling pathway)//hsa04810(Regula…	GO:0007165(signal transduction)//GO:0030336(negative regulation of cell migration)//GO:0060325(face morphogenesis)//GO:0045766(positive regulation of angiogenesis)//GO:0007265(Ras protein signal transduction)//GO:0070372(regulation of ERK1 and ERK2 cascade)//GO:0002521(leukocyte differentiation)//GO:0010595(positive regulation of endothelial cell migration)//GO:0051896(regulation of protein kinas…	GO:0016020(membrane)//GO:0005886(plasma membrane)//GO:0005925(focal adhesion)//GO:0070062(extracellular exosome)	GO:0005525(GTP binding)//GO:0003924(GTPase activity)//GO:0000166(nucleotide binding)//GO:0016787(hydrolase activity)//GO:0005515(protein binding)//GO:0019003(GDP binding)//GO:0044877(protein-containing complex binding)
ENSG00000127990	-12.3582	-3.62739	0.00054201	0.0068692	2.04573	26.7423	1	14	32	20	0.442752	3.6487	34.8313	18.6533	chr7	94524204	94656572	-	chr7:94524204-94656572	SGCE	protein_coding	8910	DYT11|ESG|epsilon-SG	MIM:604149|HGNC:HGNC:10808|Ensembl:ENSG00000127990	7q21.3	sarcoglycan epsilon		GO:0007517(muscle organ development)//GO:0007160(cell-matrix adhesion)	GO:0016020(membrane)//GO:0016012(sarcoglycan complex)//GO:0016021(integral component of membrane)//GO:0005886(plasma membrane)//GO:0005856(cytoskeleton)//GO:0005794(Golgi apparatus)//GO:0042383(sarcolemma)//GO:0042995(cell projection)//GO:0030425(dendrite)//GO:0005737(cytoplasm)//GO:0005887(integral component of plasma membrane)//GO:0016010(dystrophin-associated glycoprotein complex)//GO:0032590(…	GO:0005509(calcium ion binding)
ENSG00000204991	-274.883	-8.10267	0.000581097	0.00728904	0	17.1797	0	0	17	17	0	0	18.5041	15.8553	chr16	89818179	89871319	+	chr16:89818179-89871319	SPIRE2	protein_coding	84501	Spir-2	MIM:609217|HGNC:HGNC:30623|Ensembl:ENSG00000204991	16q24.3	spire type actin nucleation factor 2		GO:0016192(vesicle-mediated transport)//GO:0045010(actin nucleation)//GO:0015031(protein transport)//GO:0030036(actin cytoskeleton organization)//GO:2000781(positive regulation of double-strand break repair)//GO:0030041(actin filament polymerization)//GO:0051639(actin filament network formation)//GO:0046907(intracellular transport)//GO:0036089(cleavage furrow formation)//GO:0040038(polar body ext…	GO:0005737(cytoplasm)//GO:0016020(membrane)//GO:0005886(plasma membrane)//GO:0005856(cytoskeleton)//GO:0005829(cytosol)//GO:0031410(cytoplasmic vesicle)//GO:0005938(cell cortex)//GO:0030659(cytoplasmic vesicle membrane)//GO:0032154(cleavage furrow)	GO:0003779(actin binding)//GO:0005515(protein binding)
ENSG00000123684	-316.539	-8.30624	0.000615996	0.00764836	0	19.7418	0	0	2	40	0	0	2.17696	37.3066	chr1	211743457	211830763	-	chr1:211743457-211830763	LPGAT1	protein_coding	9926	FAM34A|FAM34A1|NET8	MIM:610473|HGNC:HGNC:28985|Ensembl:ENSG00000123684	1q32.3	lysophosphatidylglycerol acyltransferase 1	hsa00564(Glycerophospholipid metabolism)	GO:0045723(positive regulation of fatty acid biosynthetic process)//GO:0006629(lipid metabolic process)//GO:0008654(phospholipid biosynthetic process)//GO:0036148(phosphatidylglycerol acyl-chain remodeling)//GO:0019432(triglyceride biosynthetic process)//GO:0036149(phosphatidylinositol acyl-chain remodeling)	GO:0005737(cytoplasm)//GO:0016020(membrane)//GO:0016021(integral component of membrane)//GO:0005783(endoplasmic reticulum)//GO:0005789(endoplasmic reticulum membrane)//GO:0012505(endomembrane system)	GO:0016746(transferase activity, transferring acyl groups)//GO:0016740(transferase activity)//GO:0003846(2-acylglycerol O-acyltransferase activity)//GO:0071617(lysophospholipid acyltransferase activity)
ENSG00000119699	-235.376	-7.87882	0.000629372	0.00777497	0	14.6911	0	0	9	21	0	0	9.7963	19.586	chr14	75958097	75983011	-	chr14:75958097-75983011	TGFB3	protein_coding	7043	ARVD|ARVD1|LDS5|RNHF|TGF-beta3	MIM:190230|HGNC:HGNC:11769|Ensembl:ENSG00000119699	14q24.3	transforming growth factor beta 3	hsa04010(MAPK signaling pathway)//hsa04060(Cytokine-cytokine receptor interaction)//hsa04068(FoxO signaling pathway)//hsa04110(Cell cycle)//hsa04218(Cellular senescence)//hsa04350(TGF-beta signaling pathway)//hsa04390(Hippo signaling pathway)//hsa04933(AGE-RAGE signaling pathway in diabetic complications)//hsa05140(Leishmaniasis)//hsa05142(Chagas disease)//hsa05144(Malaria)//hsa05145(Toxoplasmosi…	GO:0050714(positive regulation of protein secretion)//GO:0008284(positive regulation of cell population proliferation)//GO:1904706(negative regulation of vascular associated smooth muscle cell proliferation)//GO:0007179(transforming growth factor beta receptor signaling pathway)//GO:0008285(negative regulation of cell population proliferation)//GO:0043065(positive regulation of apoptotic process)…	GO:0005615(extracellular space)//GO:0043231(intracellular membrane-bounded organelle)//GO:0005576(extracellular region)//GO:0005634(nucleus)//GO:0005737(cytoplasm)//GO:0009986(cell surface)//GO:0030141(secretory granule)//GO:0030315(T-tubule)//GO:0043025(neuronal cell body)//GO:0062023(collagen-containing extracellular matrix)//GO:0005886(plasma membrane)//GO:0031093(platelet alpha granule lumen)	GO:0008083(growth factor activity)//GO:0005160(transforming growth factor beta receptor binding)//GO:0005515(protein binding)//GO:0042802(identical protein binding)//GO:0005114(type II transforming growth factor beta receptor binding)//GO:0034714(type III transforming growth factor beta receptor binding)//GO:0044877(protein-containing complex binding)//GO:0005125(cytokine activity)//GO:0034713(ty…
ENSG00000196663	-7.35667	-2.87905	0.000648688	0.00794324	8.64777	62.4228	32	12	65	58	14.1681	3.12746	70.751	54.0946	chr14	102362941	102502477	+	chr14:102362941-102502477	TECPR2	protein_coding	9895	KIAA0329|SPG49	MIM:615000|HGNC:HGNC:19957|Ensembl:ENSG00000196663	14q32.31	tectonin beta-propeller repeat containing 2		GO:0006914(autophagy)//GO:0032527(protein exit from endoplasmic reticulum)	GO:0005737(cytoplasm)	GO:0005515(protein binding)
ENSG00000117450	-10.954	-3.45339	0.000652249	0.00794324	3.72567	40.8881	8	15	34	48	3.54202	3.90932	37.0082	44.768	chr1	45510914	45542732	-	chr1:45510914-45542732	PRDX1	protein_coding	5052	MSP23|NKEF-A|NKEFA|PAG|PAGA|PAGB|PRX1|PRXI|TDPX2	MIM:176763|HGNC:HGNC:9352|Ensembl:ENSG00000117450	1p34.1	peroxiredoxin 1	hsa04146(Peroxisome)//hsa05146(Amoebiasis)	GO:0055114(oxidation-reduction process)//GO:0000302(response to reactive oxygen species)//GO:0006979(response to oxidative stress)//GO:0008283(cell population proliferation)//GO:0019430(removal of superoxide radicals)//GO:0032872(regulation of stress-activated MAPK cascade)//GO:0034101(erythrocyte homeostasis)//GO:0042267(natural killer cell mediated cytotoxicity)//GO:1901222(regulation of NIK/NF…	GO:0005634(nucleus)//GO:0005737(cytoplasm)//GO:0005615(extracellular space)//GO:0042470(melanosome)//GO:0005829(cytosol)//GO:0070062(extracellular exosome)	GO:0016491(oxidoreductase activity)//GO:0016209(antioxidant activity)//GO:0051920(peroxiredoxin activity)//GO:0004601(peroxidase activity)//GO:0042802(identical protein binding)//GO:0003723(RNA binding)//GO:0005515(protein binding)//GO:0045296(cadherin binding)//GO:0008379(thioredoxin peroxidase activity)
ENSG00000156574	-190.491	-7.57358	0.000661135	0.00796619	0	11.8931	0	0	9	15	0	0	9.7963	13.99	chr10	70431936	70447951	-	chr10:70431936-70447951	NODAL	protein_coding	4838	HTX5	MIM:601265|HGNC:HGNC:7865|Ensembl:ENSG00000156574	10q22.1	nodal growth differentiation factor	hsa04060(Cytokine-cytokine receptor interaction)//hsa04350(TGF-beta signaling pathway)//hsa04550(Signaling pathways regulating pluripotency of stem cells)	GO:0045766(positive regulation of angiogenesis)//GO:0051091(positive regulation of DNA-binding transcription factor activity)//GO:0070374(positive regulation of ERK1 and ERK2 cascade)//GO:1901164(negative regulation of trophoblast cell migration)//GO:0007275(multicellular organism development)//GO:0030509(BMP signaling pathway)//GO:0060395(SMAD protein signal transduction)//GO:0010862(positive re…	GO:0005615(extracellular space)//GO:0005576(extracellular region)	GO:0008083(growth factor activity)//GO:0005515(protein binding)//GO:0005125(cytokine activity)//GO:0070698(type I activin receptor binding)//GO:0016015(morphogen activity)//GO:0048018(receptor ligand activity)
ENSG00000145912	-10.6886	-3.418	0.000693549	0.00827523	5.7855	63.35	2	41	35	95	0.885504	10.6855	38.0967	88.6032	chr5	178149463	178153894	-	chr5:178149463-178153894	NHP2	protein_coding	55651	DKCB2|NHP2P|NOLA2	MIM:606470|HGNC:HGNC:14377|Ensembl:ENSG00000145912	5q35.3	NHP2 ribonucleoprotein	hsa03008(Ribosome biogenesis in eukaryotes)	GO:0006364(rRNA processing)//GO:0042254(ribosome biogenesis)//GO:0000470(maturation of LSU-rRNA)//GO:0007004(telomere maintenance via telomerase)//GO:0031118(rRNA pseudouridine synthesis)//GO:0031120(snRNA pseudouridine synthesis)//GO:1904874(positive regulation of telomerase RNA localization to Cajal body)//GO:0000469(cleavage involved in rRNA processing)	GO:0005730(nucleolus)//GO:0005634(nucleus)//GO:0015030(Cajal body)//GO:0005654(nucleoplasm)//GO:0000781(chromosome, telomeric region)//GO:0005732(small nucleolar ribonucleoprotein complex)//GO:0005697(telomerase holoenzyme complex)//GO:0031429(box H/ACA snoRNP complex)//GO:0072589(box H/ACA scaRNP complex)//GO:0090661(box H/ACA telomerase RNP complex)	GO:0003723(RNA binding)//GO:0005515(protein binding)//GO:0070034(telomerase RNA binding)//GO:0034513(box H/ACA snoRNA binding)
ENSG00000167543	-6.96513	-2.80015	0.00074914	0.00889513	8.04955	55.4234	24	21	41	71	10.6261	5.47305	44.6276	66.2193	chr17	29566052	29573157	+	chr17:29566052-29573157	TP53I13	protein_coding	90313	DSCP1	HGNC:HGNC:25102|Ensembl:ENSG00000167543	17q11.2	tumor protein p53 inducible protein 13		GO:0009411(response to UV)//GO:0045786(negative regulation of cell cycle)//GO:0042493(response to drug)//GO:0014070(response to organic cyclic compound)	GO:0016020(membrane)//GO:0016021(integral component of membrane)//GO:0005737(cytoplasm)//GO:0005886(plasma membrane)	GO:0005515(protein binding)//GO:0003674(molecular_function)
ENSG00000214941	-15.0171	-3.90854	0.000787136	0.00930114	2.63136	39.4891	6	10	34	45	2.65651	2.60622	37.0082	41.97	chr17	15976560	15999717	-	chr17:15976560-15999717	ZSWIM7	protein_coding	125150	SWS1	MIM:614535|HGNC:HGNC:26993|Ensembl:ENSG00000214941	17p12	zinc finger SWIM-type containing 7		GO:0006281(DNA repair)//GO:0006974(cellular response to DNA damage stimulus)//GO:0006310(DNA recombination)//GO:0050821(protein stabilization)//GO:0000724(double-strand break repair via homologous recombination)	GO:0005634(nucleus)//GO:0097196(Shu complex)	GO:0008270(zinc ion binding)//GO:0046872(metal ion binding)//GO:0005515(protein binding)
ENSG00000157456	-8.17261	-3.0308	0.000838521	0.00981351	5.2753	42.6777	15	15	45	39	6.64128	3.90932	48.9815	36.374	chr15	59105126	59125045	+	chr15:59105126-59125045	CCNB2	protein_coding	9133	HsT17299	MIM:602755|HGNC:HGNC:1580|Ensembl:ENSG00000157456	15q22.2	cyclin B2	hsa04068(FoxO signaling pathway)//hsa04110(Cell cycle)//hsa04114(Oocyte meiosis)//hsa04115(p53 signaling pathway)//hsa04218(Cellular senescence)//hsa04914(Progesterone-mediated oocyte maturation)//hsa05166(Human T-cell leukemia virus 1 infection)//hsa05170(Human immunodeficiency virus 1 infection)	GO:0007049(cell cycle)//GO:0051301(cell division)//GO:0000086(G2/M transition of mitotic cell cycle)//GO:0000079(regulation of cyclin-dependent protein serine/threonine kinase activity)//GO:0001701(in utero embryonic development)//GO:0007057(spindle assembly involved in female meiosis I)//GO:0007077(mitotic nuclear envelope disassembly)//GO:0008315(G2/MI transition of meiotic cell cycle)//GO:0040…	GO:0042025(host cell nucleus)//GO:0005829(cytosol)//GO:0005634(nucleus)//GO:0005737(cytoplasm)//GO:0005813(centrosome)//GO:0015630(microtubule cytoskeleton)//GO:0000307(cyclin-dependent protein kinase holoenzyme complex)//GO:0016020(membrane)	GO:0005515(protein binding)//GO:0045296(cadherin binding)//GO:0016538(cyclin-dependent protein serine/threonine kinase regulator activity)
ENSG00000143631	-7.90146	-2.98212	0.000888679	0.0102052	6.85313	55.0383	8	39	60	48	3.54202	10.1642	65.3087	44.768	chr1	152302165	152325239	-	chr1:152302165-152325239	FLG	protein_coding	2312	ATOD2	MIM:135940|HGNC:HGNC:3748|Ensembl:ENSG00000143631	1q21.3	filaggrin		GO:0007275(multicellular organism development)//GO:0061436(establishment of skin barrier)//GO:0070268(cornification)//GO:0018149(peptide cross-linking)//GO:0030216(keratinocyte differentiation)	GO:0005634(nucleus)//GO:0005882(intermediate filament)//GO:0036464(cytoplasmic ribonucleoprotein granule)//GO:0005829(cytosol)//GO:0062023(collagen-containing extracellular matrix)//GO:0001533(cornified envelope)//GO:0036457(keratohyalin granule)	GO:0005509(calcium ion binding)//GO:0005198(structural molecule activity)//GO:0046914(transition metal ion binding)//GO:0046872(metal ion binding)//GO:0005515(protein binding)//GO:0030280(structural constituent of skin epidermis)
ENSG00000081692	-63.9956	-5.9999	0.000898688	0.0102719	0.260622	19.0451	0	2	17	21	0	0.521243	18.5041	19.586	chr1	227730425	227735411	-	chr1:227730425-227735411	JMJD4	protein_coding	65094	-	HGNC:HGNC:25724|Ensembl:ENSG00000081692	1q42.13	jumonji domain containing 4		GO:0055114(oxidation-reduction process)//GO:0045905(positive regulation of translational termination)//GO:0018126(protein hydroxylation)	GO:0005737(cytoplasm)	GO:0046872(metal ion binding)//GO:0016491(oxidoreductase activity)//GO:0051213(dioxygenase activity)//GO:0005515(protein binding)//GO:0016706(2-oxoglutarate-dependent dioxygenase activity)
ENSG00000213213	-34.0026	-5.08757	0.00090538	0.0103003	0.481998	16.5576	1	2	15	18	0.442752	0.521243	16.3272	16.788	chr9	136796338	136807741	+	chr9:136796338-136807741	CCDC183	protein_coding	84960	KIAA1984|PARF|bA216L13.7	MIM:615955|HGNC:HGNC:28236|Ensembl:ENSG00000213213	9q34.3	coiled-coil domain containing 183				GO:0005515(protein binding)
ENSG00000168273	-14.1613	-3.82389	0.000916254	0.0103757	1.53706	21.5336	4	5	25	17	1.77101	1.30311	27.2119	15.8553	chr3	52534013	52579237	+	chr3:52534013-52579237	SMIM4	protein_coding	440957	C3orf78	HGNC:HGNC:37257|Ensembl:ENSG00000168273	3p21.1	small integral membrane protein 4			GO:0016020(membrane)//GO:0016021(integral component of membrane)
ENSG00000134825	-23.3509	-4.54541	0.000933432	0.0104733	1.48524	35.5258	2	8	37	33	0.885504	2.08497	40.2737	30.778	chr11	61768501	61792802	-	chr11:61768501-61792802	TMEM258	protein_coding	746	C11orf10|Kud|Kuduk	MIM:617615|HGNC:HGNC:1164|Ensembl:ENSG00000134825	11q12.2	transmembrane protein 258		GO:0006487(protein N-linked glycosylation)//GO:0006486(protein glycosylation)	GO:0034998(oligosaccharyltransferase I complex)//GO:0016020(membrane)//GO:0016021(integral component of membrane)//GO:0005783(endoplasmic reticulum)//GO:0032991(protein-containing complex)//GO:0043227(membrane-bounded organelle)	GO:0005515(protein binding)
ENSG00000115556	-3.96173	-1.98613	0.000971485	0.0108012	149.774	592.022	550	215	488	700	243.514	56.0337	531.177	652.866	chr2	218607855	218637184	+	chr2:218607855-218637184	PLCD4	protein_coding	84812	-	MIM:605939|HGNC:HGNC:9062|Ensembl:ENSG00000115556	2q35	phospholipase C delta 4	hsa00562(Inositol phosphate metabolism)//hsa01100(Metabolic pathways)//hsa04020(Calcium signaling pathway)//hsa04070(Phosphatidylinositol signaling system)//hsa04919(Thyroid hormone signaling pathway)//hsa04933(AGE-RAGE signaling pathway in diabetic complications)//hsa05131(Shigellosis)	GO:0007165(signal transduction)//GO:0035556(intracellular signal transduction)//GO:0006629(lipid metabolic process)//GO:0046488(phosphatidylinositol metabolic process)//GO:0007340(acrosome reaction)//GO:0016042(lipid catabolic process)//GO:0050790(regulation of catalytic activity)//GO:0048015(phosphatidylinositol-mediated signaling)//GO:0043647(inositol phosphate metabolic process)	GO:0005634(nucleus)//GO:0005737(cytoplasm)//GO:0016020(membrane)//GO:0005783(endoplasmic reticulum)//GO:0005829(cytosol)//GO:0005886(plasma membrane)//GO:0005789(endoplasmic reticulum membrane)	GO:0005509(calcium ion binding)//GO:0004435(phosphatidylinositol phospholipase C activity)//GO:0008081(phosphoric diester hydrolase activity)//GO:0004629(phospholipase C activity)//GO:0046872(metal ion binding)//GO:0016787(hydrolase activity)//GO:0005085(guanyl-nucleotide exchange factor activity)//GO:0005515(protein binding)//GO:0001965(G-protein alpha-subunit binding)
ENSG00000028203	-280.39	-8.13129	0.000982692	0.0108763	0	17.488	0	0	3	34	0	0	3.26543	31.7106	chr12	95217746	95302799	+	chr12:95217746-95302799	VEZT	protein_coding	55591	VEZATIN	HGNC:HGNC:18258|Ensembl:ENSG00000028203	12q22	vezatin, adherens junctions transmembrane protein		GO:0098609(cell-cell adhesion)	GO:0005634(nucleus)//GO:0016020(membrane)//GO:0016021(integral component of membrane)//GO:0005654(nucleoplasm)//GO:0005829(cytosol)//GO:0005886(plasma membrane)//GO:0031410(cytoplasmic vesicle)//GO:0005912(adherens junction)//GO:0030054(cell junction)//GO:0042995(cell projection)//GO:0060171(stereocilium membrane)//GO:0001669(acrosomal vesicle)//GO:0002142(stereocilia ankle link complex)	GO:0017022(myosin binding)
ENSG00000128923	-240.686	-7.91101	0.00110342	0.012049	0	15.0006	0	0	1	31	0	0	1.08848	28.9126	chr15	58771192	58861900	+	chr15:58771192-58861900	MINDY2	protein_coding	54629	FAM63B	MIM:618408|HGNC:HGNC:26954|Ensembl:ENSG00000128923	15q21.3-q22.1	MINDY lysine 48 deubiquitinase 2		GO:0018215(protein phosphopantetheinylation)//GO:0071108(protein K48-linked deubiquitination)//GO:0006508(proteolysis)//GO:0008150(biological_process)	GO:0005654(nucleoplasm)//GO:0005829(cytosol)//GO:0071944(cell periphery)	GO:0004843(thiol-dependent ubiquitin-specific protease activity)//GO:1990380(Lys48-specific deubiquitinase activity)//GO:0036435(K48-linked polyubiquitin modification-dependent protein binding)//GO:0008233(peptidase activity)//GO:0008234(cysteine-type peptidase activity)//GO:0016787(hydrolase activity)//GO:0071796(K6-linked polyubiquitin modification-dependent protein binding)//GO:0070530(K63-lin…
ENSG00000215910	-8.46077	-3.08079	0.00117732	0.0127421	5.64109	48.1947	9	28	38	59	3.98477	7.29741	41.3621	55.0273	chr1	11761787	11789585	+	chr1:11761787-11789585	C1orf167	protein_coding	284498	-	HGNC:HGNC:25262	1p36.22	chromosome 1 open reading frame 167
ENSG00000099284	-9.13525	-3.19144	0.00126589	0.0134924	4.54678	42.0545	7	23	37	47	3.09927	5.9943	40.2737	43.8353	chr10	70052544	70112282	+	chr10:70052544-70112282	MACROH2A2	protein_coding	55506	H2AFY2	MIM:616141|HGNC:HGNC:14453|Ensembl:ENSG00000099284	10q22.1	macroH2A.2 histone	hsa04217(Necroptosis)//hsa04613(Neutrophil extracellular trap formation)//hsa05034(Alcoholism)//hsa05322(Systemic lupus erythematosus)	GO:0006334(nucleosome assembly)//GO:0006325(chromatin organization)//GO:0000122(negative regulation of transcription by RNA polymerase II)//GO:0006342(chromatin silencing)//GO:0007420(brain development)//GO:0045814(negative regulation of gene expression, epigenetic)//GO:0007549(dosage compensation)//GO:0045618(positive regulation of keratinocyte differentiation)//GO:0071169(establishment of prote…	GO:0000786(nucleosome)//GO:0005634(nucleus)//GO:0005654(nucleoplasm)//GO:0000785(chromatin)//GO:0005694(chromosome)//GO:0070062(extracellular exosome)//GO:0000781(chromosome, telomeric region)//GO:0001740(Barr body)	GO:0003677(DNA binding)//GO:0046982(protein heterodimerization activity)//GO:0031490(chromatin DNA binding)//GO:0005515(protein binding)//GO:0000977(RNA polymerase II transcription regulatory region sequence-specific DNA binding)//GO:0000976(transcription regulatory region sequence-specific DNA binding)
ENSG00000142039	-36.3737	-5.18482	0.00126772	0.0134924	0.612309	22.8536	1	3	18	28	0.442752	0.781865	19.5926	26.1146	chr19	41310172	41324873	+	chr19:41310172-41324873	CCDC97	protein_coding	90324	-	HGNC:HGNC:28289|Ensembl:ENSG00000142039	19q13.2	coiled-coil domain containing 97
ENSG00000196233	-259.183	-8.01783	0.00127422	0.0134924	0	16.1669	0	0	4	30	0	0	4.35391	27.98	chr10	96832254	96995956	+	chr10:96832254-96995956	LCOR	protein_coding	84458	C10orf12|MLR2	MIM:607698|HGNC:HGNC:29503|Ensembl:ENSG00000196233	10q24.1	ligand dependent nuclear receptor corepressor		GO:0006357(regulation of transcription by RNA polymerase II)//GO:0000122(negative regulation of transcription by RNA polymerase II)//GO:0071392(cellular response to estradiol stimulus)	GO:0005634(nucleus)//GO:0005654(nucleoplasm)	GO:0003677(DNA binding)//GO:0005515(protein binding)//GO:0001226(RNA polymerase II transcription corepressor binding)//GO:1990226(histone methyltransferase binding)//GO:0003714(transcription corepressor activity)//GO:0030331(estrogen receptor binding)//GO:0042826(histone deacetylase binding)//GO:1990381(ubiquitin-specific protease binding)
ENSG00000185507	-135.69	-7.08417	0.00137824	0.0144686	0	8.473	0	0	7	10	0	0	7.61934	9.32666	chr11	612553	615983	-	chr11:612553-615983	IRF7	protein_coding	3665	IMD39|IRF-7|IRF-7H|IRF7A|IRF7B|IRF7C|IRF7H	MIM:605047|HGNC:HGNC:6122|Ensembl:ENSG00000185507	11p15.5	interferon regulatory factor 7	hsa04620(Toll-like receptor signaling pathway)//hsa04621(NOD-like receptor signaling pathway)//hsa04622(RIG-I-like receptor signaling pathway)//hsa04623(Cytosolic DNA-sensing pathway)//hsa05160(Hepatitis C)//hsa05161(Hepatitis B)//hsa05162(Measles)//hsa05164(Influenza A)//hsa05167(Kaposi sarcoma-associated herpesvirus infection)//hsa05168(Herpes simplex virus 1 infection)//hsa05169(Epstein-Barr v…	GO:0006355(regulation of transcription, DNA-templated)//GO:0045944(positive regulation of transcription by RNA polymerase II)//GO:0006974(cellular response to DNA damage stimulus)//GO:0016032(viral process)//GO:0051607(defense response to virus)//GO:0002376(immune system process)//GO:0045087(innate immune response)//GO:0045893(positive regulation of transcription, DNA-templated)//GO:0006357(regul…	GO:0005654(nucleoplasm)//GO:0005829(cytosol)//GO:0005737(cytoplasm)//GO:0005634(nucleus)//GO:0000785(chromatin)//GO:0010008(endosome membrane)	GO:0005515(protein binding)//GO:0003700(DNA-binding transcription factor activity)//GO:0000976(transcription regulatory region sequence-specific DNA binding)//GO:0003677(DNA binding)//GO:0000981(DNA-binding transcription factor activity, RNA polymerase II-specific)//GO:0000978(RNA polymerase II cis-regulatory region sequence-specific DNA binding)//GO:1990837(sequence-specific double-stranded DNA …
ENSG00000165092	-20.6833	-4.37039	0.00141051	0.0146929	2.77425	56.4274	9	6	6	114	3.98477	1.56373	6.53087	106.324	chr9	72900671	73080442	-	chr9:72900671-73080442	ALDH1A1	protein_coding	216	ALDC|ALDH-E1|ALDH1|ALDH11|HEL-9|HEL-S-53e|HEL12|PUMB1|RALDH1	MIM:100640|HGNC:HGNC:402|Ensembl:ENSG00000165092	9q21.13	aldehyde dehydrogenase 1 family member A1	hsa00830(Retinol metabolism)//hsa01100(Metabolic pathways)	GO:0055114(oxidation-reduction process)//GO:0043547(positive regulation of GTPase activity)//GO:0042572(retinol metabolic process)//GO:0120163(negative regulation of cold-induced thermogenesis)//GO:0006081(cellular aldehyde metabolic process)//GO:0001523(retinoid metabolic process)//GO:0006069(ethanol oxidation)//GO:0061624(fructose catabolic process to hydroxyacetone phosphate and glyceraldehyde…	GO:0005737(cytoplasm)//GO:0005829(cytosol)//GO:0070062(extracellular exosome)	GO:0016491(oxidoreductase activity)//GO:0016620(oxidoreductase activity, acting on the aldehyde or oxo group of donors, NAD or NADP as acceptor)//GO:0000166(nucleotide binding)//GO:0005515(protein binding)//GO:0005096(GTPase activator activity)//GO:0004029(aldehyde dehydrogenase (NAD+) activity)//GO:0001758(retinal dehydrogenase activity)//GO:0005497(androgen binding)//GO:0018479(benzaldehyde deh…
ENSG00000090266	-5.47746	-2.45351	0.00142364	0.0146929	11.7642	64.9893	19	58	74	53	8.41229	15.1161	80.5473	49.4313	chr7	140690777	140722790	+	chr7:140690777-140722790	NDUFB2	protein_coding	4708	AGGG|CI-AGGG	MIM:603838|HGNC:HGNC:7697|Ensembl:ENSG00000090266	7q34	NADH:ubiquinone oxidoreductase subunit B2	hsa00190(Oxidative phosphorylation)//hsa01100(Metabolic pathways)//hsa04714(Thermogenesis)//hsa04723(Retrograde endocannabinoid signaling)//hsa04932(Non-alcoholic fatty liver disease)//hsa05010(Alzheimer disease)//hsa05012(Parkinson disease)//hsa05014(Amyotrophic lateral sclerosis)//hsa05016(Huntington disease)//hsa05020(Prion disease)//hsa05022(Pathways of neurodegeneration - multiple diseases)/…	GO:0055114(oxidation-reduction process)//GO:0032981(mitochondrial respiratory chain complex I assembly)//GO:0006120(mitochondrial electron transport, NADH to ubiquinone)	GO:0005743(mitochondrial inner membrane)//GO:0005747(mitochondrial respiratory chain complex I)//GO:0016020(membrane)//GO:0005739(mitochondrion)//GO:0070469(respirasome)	GO:0008137(NADH dehydrogenase (ubiquinone) activity)
ENSG00000260097	-104.715	-6.71032	0.00143442	0.014742	0.130311	17.025	0	1	21	12	0	0.260622	22.858	11.192	chr7	102345746	102356444	-	chr7:102345746-102356444	SPDYE6	protein_coding	729597	-	HGNC:HGNC:35465|Ensembl:ENSG00000260097	7q22.1	speedy/RINGO cell cycle regulator family member E6	hsa04114(Oocyte meiosis)//hsa04914(Progesterone-mediated oocyte maturation)			GO:0005515(protein binding)//GO:0019901(protein kinase binding)
ENSG00000168807	-244.242	-7.93217	0.00149419	0.015292	0	15.2343	0	0	4	28	0	0	4.35391	26.1146	chr16	69187129	69309052	+	chr16:69187129-69309052	SNTB2	protein_coding	6645	D16S2531E|EST25263|SNT2B2|SNT3|SNTL	MIM:600027|HGNC:HGNC:11169|Ensembl:ENSG00000168807	16q22.1	syntrophin beta 2			GO:0005856(cytoskeleton)//GO:0005737(cytoplasm)//GO:0016020(membrane)//GO:0005794(Golgi apparatus)//GO:0005654(nucleoplasm)//GO:0005886(plasma membrane)//GO:0005925(focal adhesion)//GO:0031410(cytoplasmic vesicle)//GO:0030054(cell junction)//GO:0005874(microtubule)//GO:0045202(synapse)//GO:0030658(transport vesicle membrane)//GO:0032991(protein-containing complex)//GO:0016010(dystrophin-associate…	GO:0005198(structural molecule activity)//GO:0005515(protein binding)//GO:0003723(RNA binding)//GO:0003779(actin binding)//GO:0005516(calmodulin binding)
ENSG00000138031	-3.08096	-1.62338	0.0015906	0.0160811	121.775	376.004	171	644	337	413	75.7106	167.84	366.817	385.191	chr2	24819169	24920237	-	chr2:24819169-24920237	ADCY3	protein_coding	109	AC-III|AC3|BMIQ19	MIM:600291|HGNC:HGNC:234|Ensembl:ENSG00000138031	2p23.3	adenylate cyclase 3	hsa00230(Purine metabolism)//hsa01100(Metabolic pathways)//hsa01522(Endocrine resistance)//hsa04015(Rap1 signaling pathway)//hsa04020(Calcium signaling pathway)//hsa04022(cGMP-PKG signaling pathway)//hsa04024(cAMP signaling pathway)//hsa04062(Chemokine signaling pathway)//hsa04072(Phospholipase D signaling pathway)//hsa04114(Oocyte meiosis)//hsa04211(Longevity regulating pathway)//hsa04213(Longev…	GO:0035556(intracellular signal transduction)//GO:0009190(cyclic nucleotide biosynthetic process)//GO:0006171(cAMP biosynthetic process)//GO:0007608(sensory perception of smell)//GO:0050896(response to stimulus)//GO:0007338(single fertilization)//GO:0030317(flagellated sperm motility)//GO:0007186(G protein-coupled receptor signaling pathway)//GO:0007193(adenylate cyclase-inhibiting G protein-coup…	GO:0005886(plasma membrane)//GO:0005737(cytoplasm)//GO:0016020(membrane)//GO:0016021(integral component of membrane)//GO:0005794(Golgi apparatus)//GO:0005929(cilium)//GO:0042995(cell projection)//GO:0005887(integral component of plasma membrane)	GO:0004016(adenylate cyclase activity)//GO:0016849(phosphorus-oxygen lyase activity)//GO:0046872(metal ion binding)//GO:0000166(nucleotide binding)//GO:0005524(ATP binding)//GO:0016829(lyase activity)//GO:0005516(calmodulin binding)
ENSG00000283208	-44.1452	-5.46419	0.00168166	0.016805	0.351687	15.0039	1	1	19	10	0.442752	0.260622	20.6811	9.32666	chr13	76992078	77129589	+	chr13:76992078-77129589		protein_coding
ENSG00000206073	-243.024	-7.92496	0.00168325	0.016805	0	15.1564	0	0	3	29	0	0	3.26543	27.0473	chr18	63637259	63644256	-	chr18:63637259-63644256	SERPINB4	protein_coding	6318	LEUPIN|PI11|SCCA-2|SCCA1|SCCA2	MIM:600518|HGNC:HGNC:10570|Ensembl:ENSG00000206073	18q21.33	serpin family B member 4	hsa05146(Amoebiasis)	GO:0010466(negative regulation of peptidase activity)//GO:0030162(regulation of proteolysis)//GO:0010951(negative regulation of endopeptidase activity)//GO:0042270(protection from natural killer cell mediated cytotoxicity)	GO:0005615(extracellular space)//GO:0005737(cytoplasm)	GO:0004867(serine-type endopeptidase inhibitor activity)//GO:0030414(peptidase inhibitor activity)//GO:0019899(enzyme binding)//GO:0002020(protease binding)
ENSG00000248099	-175.081	-7.45188	0.00174005	0.0172315	0	10.9616	0	0	15	6	0	0	16.3272	5.59599	chr19	17816512	17821574	-	chr19:17816512-17821574	INSL3	protein_coding	3640	RLF|RLNL|ley-I-L	MIM:146738|HGNC:HGNC:6086|Ensembl:ENSG00000248099	19p13.11	insulin like 3	hsa04080(Neuroactive ligand-receptor interaction)//hsa04926(Relaxin signaling pathway)	GO:0007186(G protein-coupled receptor signaling pathway)//GO:0007267(cell-cell signaling)//GO:0007283(spermatogenesis)//GO:0007193(adenylate cyclase-inhibiting G protein-coupled receptor signaling pathway)//GO:0010634(positive regulation of epithelial cell migration)//GO:0090303(positive regulation of wound healing)	GO:0005576(extracellular region)//GO:0005615(extracellular space)	GO:0005179(hormone activity)//GO:0001664(G protein-coupled receptor binding)//GO:0005515(protein binding)//GO:0002020(protease binding)//GO:0005102(signaling receptor binding)//GO:0005158(insulin receptor binding)
ENSG00000164867	-147.194	-7.20158	0.00176943	0.0173816	0	9.17195	0	0	4	15	0	0	4.35391	13.99	chr7	150991017	151014588	+	chr7:150991017-151014588	NOS3	protein_coding	4846	ECNOS|eNOS	MIM:163729|HGNC:HGNC:7876|Ensembl:ENSG00000164867	7q36.1	nitric oxide synthase 3	hsa00220(Arginine biosynthesis)//hsa00330(Arginine and proline metabolism)//hsa01100(Metabolic pathways)//hsa04020(Calcium signaling pathway)//hsa04022(cGMP-PKG signaling pathway)//hsa04066(HIF-1 signaling pathway)//hsa04071(Sphingolipid signaling pathway)//hsa04151(PI3K-Akt signaling pathway)//hsa04370(VEGF signaling pathway)//hsa04371(Apelin signaling pathway)//hsa04611(Platelet activation)//hs…	GO:0055114(oxidation-reduction process)//GO:0006809(nitric oxide biosynthetic process)//GO:0043536(positive regulation of blood vessel endothelial cell migration)//GO:0010628(positive regulation of gene expression)//GO:0045766(positive regulation of angiogenesis)//GO:0008285(negative regulation of cell population proliferation)//GO:0045747(positive regulation of Notch signaling pathway)//GO:00977…	GO:0005737(cytoplasm)//GO:0005634(nucleus)//GO:0016020(membrane)//GO:0005886(plasma membrane)//GO:0005856(cytoskeleton)//GO:0005794(Golgi apparatus)//GO:0005901(caveola)//GO:0005829(cytosol)//GO:0000139(Golgi membrane)//GO:0030666(endocytic vesicle membrane)//GO:0012506(vesicle membrane)	GO:0050660(flavin adenine dinucleotide binding)//GO:0016491(oxidoreductase activity)//GO:0010181(FMN binding)//GO:0020037(heme binding)//GO:0050661(NADP binding)//GO:0005516(calmodulin binding)//GO:0004517(nitric-oxide synthase activity)//GO:0046872(metal ion binding)//GO:0005515(protein binding)//GO:0003785(actin monomer binding)//GO:0003958(NADPH-hemoprotein reductase activity)//GO:0016709(oxid…
ENSG00000146859	-2.95795	-1.5646	0.00179627	0.0175747	146.356	433.699	232	729	473	378	102.719	189.993	514.85	352.548	chr7	135148072	135166215	+	chr7:135148072-135166215	TMEM140	protein_coding	55281	-	HGNC:HGNC:21870|Ensembl:ENSG00000146859	7q33	transmembrane protein 140			GO:0016020(membrane)//GO:0016021(integral component of membrane)	GO:0005515(protein binding)
ENSG00000077044	-10.3664	-3.37385	0.00184846	0.0179313	2.47438	24.4095	10	2	26	22	4.42752	0.521243	28.3004	20.5186	chr2	233354494	233472104	+	chr2:233354494-233472104	DGKD	protein_coding	8527	DGK-delta|DGKdelta|dgkd-2	MIM:601826|HGNC:HGNC:2851|Ensembl:ENSG00000077044	2q37.1	diacylglycerol kinase delta	hsa00561(Glycerolipid metabolism)//hsa00564(Glycerophospholipid metabolism)//hsa01100(Metabolic pathways)//hsa04070(Phosphatidylinositol signaling system)//hsa04072(Phospholipase D signaling pathway)//hsa05231(Choline metabolism in cancer)	GO:0007165(signal transduction)//GO:0035556(intracellular signal transduction)//GO:0007205(protein kinase C-activating G protein-coupled receptor signaling pathway)//GO:0015031(protein transport)//GO:0016310(phosphorylation)//GO:0007275(multicellular organism development)//GO:0006897(endocytosis)//GO:0046486(glycerolipid metabolic process)//GO:0030168(platelet activation)//GO:0007173(epidermal gr…	GO:0005634(nucleus)//GO:0005737(cytoplasm)//GO:0016020(membrane)//GO:0005829(cytosol)//GO:0005886(plasma membrane)//GO:0005905(clathrin-coated pit)//GO:0031410(cytoplasmic vesicle)	GO:0005515(protein binding)//GO:0042803(protein homodimerization activity)//GO:0004143(diacylglycerol kinase activity)//GO:0016301(kinase activity)//GO:0003951(NAD+ kinase activity)//GO:0046982(protein heterodimerization activity)//GO:0046872(metal ion binding)//GO:0000166(nucleotide binding)//GO:0005524(ATP binding)//GO:0016740(transferase activity)//GO:0042802(identical protein binding)//GO:001…
ENSG00000164465	-6.11996	-2.61352	0.00185113	0.0179313	12.0077	72.3727	46	14	73	70	20.3666	3.6487	79.4589	65.2866	chr6	117453817	117569858	+	chr6:117453817-117569858	DCBLD1	protein_coding	285761	dJ94G16.1	HGNC:HGNC:21479|Ensembl:ENSG00000164465	6q22.1	discoidin, CUB and LCCL domain containing 1			GO:0016020(membrane)//GO:0016021(integral component of membrane)
ENSG00000110844	-16.8452	-4.07427	0.00188998	0.0182003	1.40675	23.242	4	4	17	30	1.77101	1.04249	18.5041	27.98	chr12	49568218	49644666	+	chr12:49568218-49644666	PRPF40B	protein_coding	25766	HYPC	HGNC:HGNC:25031|Ensembl:ENSG00000110844	12q13.12	pre-mRNA processing factor 40 homolog B	hsa03040(Spliceosome)	GO:0045292(mRNA cis splicing, via spliceosome)//GO:0006397(mRNA processing)//GO:0008380(RNA splicing)//GO:0000398(mRNA splicing, via spliceosome)	GO:0005634(nucleus)//GO:0016607(nuclear speck)//GO:0005685(U1 snRNP)//GO:0071004(U2-type prespliceosome)	GO:0005515(protein binding)//GO:0003723(RNA binding)
ENSG00000197363	-10.2892	-3.36306	0.00190148	0.0182393	3.12594	31.5625	10	7	40	21	4.42752	1.82435	43.5391	19.586	chr8	144798876	144811169	+	chr8:144798876-144811169	ZNF517	protein_coding	340385	-	HGNC:HGNC:27984|Ensembl:ENSG00000197363	8q24.3	zinc finger protein 517	hsa05168(Herpes simplex virus 1 infection)	GO:0006355(regulation of transcription, DNA-templated)//GO:0006357(regulation of transcription by RNA polymerase II)	GO:0005634(nucleus)	GO:0046872(metal ion binding)//GO:0003677(DNA binding)//GO:0000977(RNA polymerase II transcription regulatory region sequence-specific DNA binding)//GO:0000981(DNA-binding transcription factor activity, RNA polymerase II-specific)//GO:0003676(nucleic acid binding)
ENSG00000141086	-7.43562	-2.89445	0.00197603	0.018684	8.50793	64.1346	9	50	75	50	3.98477	13.0311	81.6358	46.6333	chr16	67927640	67932365	-	chr16:67927640-67932365	CTRL	protein_coding	1506	CTRL1	MIM:118888|HGNC:HGNC:2524|Ensembl:ENSG00000141086	16q22.1	chymotrypsin like	hsa04972(Pancreatic secretion)//hsa04974(Protein digestion and absorption)	GO:0006508(proteolysis)//GO:0030163(protein catabolic process)	GO:0005615(extracellular space)	GO:0004252(serine-type endopeptidase activity)//GO:0008233(peptidase activity)//GO:0016787(hydrolase activity)//GO:0005515(protein binding)//GO:0008236(serine-type peptidase activity)
ENSG00000116478	-178.228	-7.47758	0.00197868	0.018684	0	11.1152	0	0	5	18	0	0	5.44239	16.788	chr1	32292083	32333635	+	chr1:32292083-32333635	HDAC1	protein_coding	3065	GON-10|HD1|KDAC1|RPD3|RPD3L1	MIM:601241|HGNC:HGNC:4852|Ensembl:ENSG00000116478	1p35.2-p35.1	histone deacetylase 1	hsa04110(Cell cycle)//hsa04213(Longevity regulating pathway - multiple species)//hsa04330(Notch signaling pathway)//hsa04613(Neutrophil extracellular trap formation)//hsa04919(Thyroid hormone signaling pathway)//hsa05016(Huntington disease)//hsa05031(Amphetamine addiction)//hsa05034(Alcoholism)//hsa05165(Human papillomavirus infection)//hsa05169(Epstein-Barr virus infection)//hsa05200(Pathways in…	GO:0016575(histone deacetylation)//GO:0008284(positive regulation of cell population proliferation)//GO:0043066(negative regulation of apoptotic process)//GO:0045944(positive regulation of transcription by RNA polymerase II)//GO:0045893(positive regulation of transcription, DNA-templated)//GO:0006325(chromatin organization)//GO:0006476(protein deacetylation)//GO:0048511(rhythmic process)//GO:0032…	GO:0005634(nucleus)//GO:0005737(cytoplasm)//GO:0005654(nucleoplasm)//GO:0005829(cytosol)//GO:0032991(protein-containing complex)//GO:0000118(histone deacetylase complex)//GO:0000785(chromatin)//GO:0016580(Sin3 complex)//GO:0016581(NuRD complex)//GO:0000792(heterochromatin)//GO:0005667(transcription regulator complex)//GO:0017053(transcription repressor complex)//GO:0043025(neuronal cell body)	GO:0004407(histone deacetylase activity)//GO:0046872(metal ion binding)//GO:0016787(hydrolase activity)//GO:0005515(protein binding)//GO:0032041(NAD-dependent histone deacetylase activity (H3-K14 specific))//GO:0042826(histone deacetylase binding)//GO:0019213(deacetylase activity)//GO:0019899(enzyme binding)//GO:0008134(transcription factor binding)//GO:0000978(RNA polymerase II cis-regulatory re…
ENSG00000100478	-5.21063	-2.38146	0.00198604	0.018684	10.6558	55.5825	24	41	61	48	10.6261	10.6855	66.3971	44.768	chr14	31025106	31130996	+	chr14:31025106-31130996	AP4S1	protein_coding	11154	AP47B|CLA20|CLAPS4|CPSQ6|SPG52	MIM:607243|HGNC:HGNC:575|Ensembl:ENSG00000100478	14q12	adaptor related protein complex 4 subunit sigma 1	hsa04142(Lysosome)	GO:0015031(protein transport)//GO:0006886(intracellular protein transport)//GO:0016192(vesicle-mediated transport)//GO:0006605(protein targeting)//GO:0008104(protein localization)	GO:0016020(membrane)//GO:0043231(intracellular membrane-bounded organelle)//GO:0005794(Golgi apparatus)//GO:0030124(AP-4 adaptor complex)//GO:0031904(endosome lumen)//GO:0032588(trans-Golgi network membrane)
ENSG00000136305	-3.33713	-1.73861	0.00206386	0.0193417	75.2888	251.777	117	379	191	317	51.802	98.7756	207.899	295.655	chr14	24305096	24311430	-	chr14:24305096-24311430	CIDEB	protein_coding	27141	-	MIM:604441|HGNC:HGNC:1977|Ensembl:ENSG00000136305	14q12	cell death inducing DFFA like effector b		GO:0006915(apoptotic process)//GO:0016032(viral process)//GO:0042981(regulation of apoptotic process)//GO:0008630(intrinsic apoptotic signaling pathway in response to DNA damage)//GO:0097194(execution phase of apoptosis)//GO:0010942(positive regulation of cell death)//GO:0090200(positive regulation of release of cytochrome c from mitochondria)//GO:0097202(activation of cysteine-type endopeptidase…	GO:0048471(perinuclear region of cytoplasm)//GO:0005829(cytosol)	GO:0005515(protein binding)//GO:0042802(identical protein binding)
ENSG00000179820	-137.991	-7.10843	0.00209793	0.0195115	0	8.62881	0	0	9	8	0	0	9.7963	7.46133	chr19	53864763	53876435	+	chr19:53864763-53876435	MYADM	protein_coding	91663	SB135	MIM:609959|HGNC:HGNC:7544|Ensembl:ENSG00000179820	19q13.42	myeloid associated differentiation marker		GO:0030335(positive regulation of cell migration)//GO:0010629(negative regulation of gene expression)//GO:0001933(negative regulation of protein phosphorylation)//GO:0061028(establishment of endothelial barrier)//GO:0072659(protein localization to plasma membrane)//GO:0031579(membrane raft organization)//GO:0030837(negative regulation of actin filament polymerization)//GO:1900026(positive regulat…	GO:0016020(membrane)//GO:0016021(integral component of membrane)//GO:0005886(plasma membrane)//GO:0045121(membrane raft)//GO:0001726(ruffle)//GO:0030864(cortical actin cytoskeleton)//GO:0005911(cell-cell junction)	GO:0005515(protein binding)//GO:0003674(molecular_function)
ENSG00000212907	-9.65874	-3.27184	0.00222671	0.0204757	1.23719	10.7268	5	1	6	16	2.21376	0.260622	6.53087	14.9227	chrM	10470	10766	+	chrM:10470-10766	MT-ND4L	protein_coding
ENSG00000145439	-4.44753	-2.153	0.00225416	0.0206504	16.724	73.7717	52	40	73	73	23.0231	10.4249	79.4589	68.0846	chr4	168863770	169010275	-	chr4:168863770-169010275	CBR4	protein_coding	84869	SDR45C1	HGNC:HGNC:25891|Ensembl:ENSG00000145439	4q32.3	carbonyl reductase 4	hsa00061(Fatty acid biosynthesis)//hsa01100(Metabolic pathways)//hsa01212(Fatty acid metabolism)	GO:0055114(oxidation-reduction process)//GO:0006629(lipid metabolic process)//GO:0006631(fatty acid metabolic process)//GO:0006633(fatty acid biosynthetic process)//GO:0051289(protein homotetramerization)//GO:0046949(fatty-acyl-CoA biosynthetic process)//GO:0044597(daunorubicin metabolic process)//GO:0044598(doxorubicin metabolic process)//GO:0051290(protein heterotetramerization)	GO:0005739(mitochondrion)//GO:0005759(mitochondrial matrix)//GO:1990204(oxidoreductase complex)	GO:0016491(oxidoreductase activity)//GO:0005515(protein binding)//GO:0048038(quinone binding)//GO:0016616(oxidoreductase activity, acting on the CH-OH group of donors, NAD or NADP as acceptor)//GO:0070402(NADPH binding)//GO:0003955(NAD(P)H dehydrogenase (quinone) activity)//GO:0008753(NADPH dehydrogenase (quinone) activity)//GO:0047025(3-oxoacyl-[acyl-carrier-protein] reductase (NADH) activity)
ENSG00000109814	-9.61968	-3.26599	0.00241555	0.0218831	3.98629	38.4774	8	17	27	51	3.54202	4.43057	29.3889	47.566	chr4	39498755	39528311	-	chr4:39498755-39528311	UGDH	protein_coding	7358	DEE84|EIEE84|GDH|UDP-GlcDH|UDPGDH|UGD	MIM:603370|HGNC:HGNC:12525|Ensembl:ENSG00000109814	4p14	UDP-glucose 6-dehydrogenase	hsa00040(Pentose and glucuronate interconversions)//hsa00053(Ascorbate and aldarate metabolism)//hsa00520(Amino sugar and nucleotide sugar metabolism)//hsa01100(Metabolic pathways)//hsa01240(Biosynthesis of cofactors)	GO:0055114(oxidation-reduction process)//GO:0005975(carbohydrate metabolic process)//GO:0008152(metabolic process)//GO:0015012(heparan sulfate proteoglycan biosynthetic process)//GO:0048666(neuron development)//GO:0034214(protein hexamerization)//GO:0001702(gastrulation with mouth forming second)//GO:0006024(glycosaminoglycan biosynthetic process)//GO:0006065(UDP-glucuronate biosynthetic process)…	GO:0005654(nucleoplasm)//GO:0005634(nucleus)//GO:0005829(cytosol)//GO:0070062(extracellular exosome)	GO:0051287(NAD binding)//GO:0016616(oxidoreductase activity, acting on the CH-OH group of donors, NAD or NADP as acceptor)//GO:0003979(UDP-glucose 6-dehydrogenase activity)//GO:0016491(oxidoreductase activity)//GO:0003824(catalytic activity)//GO:0042802(identical protein binding)
ENSG00000177042	-11.3712	-3.50731	0.00244262	0.0219685	2.40999	27.5181	5	10	24	31	2.21376	2.60622	26.1235	28.9126	chr11	695591	705028	+	chr11:695591-705028	TMEM80	protein_coding	283232	-	HGNC:HGNC:27453|Ensembl:ENSG00000177042	11p15.5	transmembrane protein 80		GO:1905515(non-motile cilium assembly)	GO:0016020(membrane)//GO:0016021(integral component of membrane)//GO:0005929(cilium)//GO:0042995(cell projection)//GO:0035869(ciliary transition zone)	GO:0005515(protein binding)
ENSG00000138434	-205.397	-7.68227	0.00253601	0.0225566	0	12.8258	0	0	9	17	0	0	9.7963	15.8553	chr2	181891730	181930738	+	chr2:181891730-181930738	ITPRID2	protein_coding	6744	CS-1|CS1|KRAP|SPAG13|SSFA2	MIM:118990|HGNC:HGNC:11319|Ensembl:ENSG00000138434	2q31.3	ITPR interacting domain containing 2			GO:0005886(plasma membrane)//GO:0005737(cytoplasm)//GO:0005654(nucleoplasm)//GO:0005829(cytosol)	GO:0003779(actin binding)//GO:0005102(signaling receptor binding)//GO:0051015(actin filament binding)
ENSG00000108256	-1074.88	-10.07	0.00257606	0.0228085	0	67.153	0	0	6	137	0	0	6.53087	127.775	chr17	29255839	29294148	-	chr17:29255839-29294148	NUFIP2	protein_coding	57532	182-FIP|82-FIP|FIP-82|PIG1	MIM:609356|HGNC:HGNC:17634|Ensembl:ENSG00000108256	17q11.2	nuclear FMR1 interacting protein 2			GO:0005634(nucleus)//GO:0005737(cytoplasm)//GO:0016020(membrane)//GO:0005654(nucleoplasm)//GO:0005829(cytosol)//GO:0016604(nuclear body)//GO:0010494(cytoplasmic stress granule)//GO:0042788(polysomal ribosome)	GO:0003723(RNA binding)//GO:0005515(protein binding)
ENSG00000139537	-6.75244	-2.75541	0.00258297	0.0228085	6.60356	43.9988	21	15	44	43	9.2978	3.90932	47.893	40.1046	chr12	48904110	48931840	+	chr12:48904110-48931840	CCDC65	protein_coding	85478	CFAP250|DRC2|FAP250|NYD-SP28	MIM:611088|HGNC:HGNC:29937|Ensembl:ENSG00000139537	12q13.12	coiled-coil domain containing 65		GO:0070286(axonemal dynein complex assembly)//GO:0060271(cilium assembly)//GO:0060285(cilium-dependent cell motility)//GO:0003352(regulation of cilium movement)	GO:0005858(axonemal dynein complex)//GO:0005737(cytoplasm)//GO:0005856(cytoskeleton)//GO:0005929(cilium)//GO:0031514(motile cilium)//GO:0042995(cell projection)//GO:0036064(ciliary basal body)//GO:0005930(axoneme)	GO:0003674(molecular_function)
ENSG00000095787	-13.2695	-3.73005	0.00269452	0.0234548	1.62812	21.0662	5	4	19	23	2.21376	1.04249	20.6811	21.4513	chr10	28532493	28623112	+	chr10:28532493-28623112	WAC	protein_coding	51322	BM-016|DESSH|PRO1741|Wwp4	MIM:615049|HGNC:HGNC:17327|Ensembl:ENSG00000095787	10p12.1|10p12.1-p11.2	WW domain containing adaptor with coiled-coil		GO:0006325(chromatin organization)//GO:0006974(cellular response to DNA damage stimulus)//GO:0045893(positive regulation of transcription, DNA-templated)//GO:0010390(histone monoubiquitination)//GO:0016567(protein ubiquitination)//GO:0016239(positive regulation of macroautophagy)//GO:0032435(negative regulation of proteasomal ubiquitin-dependent protein catabolic process)//GO:0044783(G1 DNA damag…	GO:0005634(nucleus)//GO:0016607(nuclear speck)//GO:0005654(nucleoplasm)	GO:0005515(protein binding)//GO:0003682(chromatin binding)//GO:0000993(RNA polymerase II complex binding)
ENSG00000107036	-26.7205	-4.73987	0.00282414	0.0244094	0.521243	15.3912	0	4	12	19	0	1.04249	13.0617	17.7206	chr9	5629025	5776557	+	chr9:5629025-5776557	RIC1	protein_coding	57589	CATIFA|CIP150|KIAA1432|bA207C16.1	MIM:610354|HGNC:HGNC:17686|Ensembl:ENSG00000107036	9p24.1	RIC1 homolog, RAB6A GEF complex partner 1		GO:0006886(intracellular protein transport)//GO:0043547(positive regulation of GTPase activity)//GO:0042147(retrograde transport, endosome to Golgi)//GO:0003330(regulation of extracellular matrix constituent secretion)//GO:1903363(negative regulation of cellular protein catabolic process)//GO:1904888(cranial skeletal system development)	GO:0034066(RIC1-RGP1 guanyl-nucleotide exchange factor complex)//GO:0005737(cytoplasm)//GO:0016020(membrane)//GO:0005829(cytosol)//GO:0000139(Golgi membrane)//GO:0032991(protein-containing complex)//GO:0032588(trans-Golgi network membrane)	GO:0005515(protein binding)//GO:0005085(guanyl-nucleotide exchange factor activity)//GO:0031267(small GTPase binding)
ENSG00000225805	-176.664	-7.46486	0.0029181	0.0251326	0	11.0384	0	0	10	12	0	0	10.8848	11.192	chr11	71878453	71884561	+	chr11:71878453-71884561	DEFB131B	protein_coding	100129216	-	HGNC:HGNC:38058|Ensembl:ENSG00000225805	11q13.4	defensin beta 131B		GO:0045087(innate immune response)//GO:0006952(defense response)//GO:0042742(defense response to bacterium)	GO:0005576(extracellular region)//GO:0005615(extracellular space)
ENSG00000115282	-74.1851	-6.21306	0.00300236	0.0257423	0.221376	13.3711	1	0	16	10	0.442752	0	17.4156	9.32666	chr2	74483073	74494559	+	chr2:74483073-74494559	TTC31	protein_coding	64427	-	HGNC:HGNC:25759|Ensembl:ENSG00000115282	2p13.1	tetratricopeptide repeat domain 31				GO:0005515(protein binding)
ENSG00000092531	-7.2586	-2.85969	0.00300994	0.0257423	5.8217	41.4345	21	9	47	34	9.2978	2.34559	51.1584	31.7106	chr15	42491233	42545356	+	chr15:42491233-42545356	SNAP23	protein_coding	8773	HsT17016|SNAP-23|SNAP23A|SNAP23B	MIM:602534|HGNC:HGNC:11131|Ensembl:ENSG00000092531	15q15.1-q15.2	synaptosome associated protein 23	hsa04130(SNARE interactions in vesicular transport)//hsa04611(Platelet activation)	GO:0015031(protein transport)//GO:0006887(exocytosis)//GO:0006906(vesicle fusion)//GO:0002479(antigen processing and presentation of exogenous peptide antigen via MHC class I, TAP-dependent)//GO:0043312(neutrophil degranulation)//GO:0002553(histamine secretion by mast cell)//GO:0006892(post-Golgi vesicle-mediated transport)//GO:0006903(vesicle targeting)//GO:0016082(synaptic vesicle priming)//GO:…	GO:0016020(membrane)//GO:0005886(plasma membrane)//GO:0045202(synapse)//GO:0043005(neuron projection)//GO:0016021(integral component of membrane)//GO:0005737(cytoplasm)//GO:0005654(nucleoplasm)//GO:0098793(presynapse)//GO:0005925(focal adhesion)//GO:0030054(cell junction)//GO:0070062(extracellular exosome)//GO:0035579(specific granule membrane)//GO:0070821(tertiary granule membrane)//GO:0031201(S…	GO:0005515(protein binding)//GO:0005484(SNAP receptor activity)//GO:0019905(syntaxin binding)
ENSG00000121270	-24.8324	-4.63415	0.00308532	0.0262038	0.833685	20.5999	2	3	19	22	0.885504	0.781865	20.6811	20.5186	chr16	48165773	48247568	-	chr16:48165773-48247568	ABCC11	protein_coding	85320	EWWD|MRP8|WW	MIM:607040|HGNC:HGNC:14639|Ensembl:ENSG00000121270	16q12.1	ATP binding cassette subfamily C member 11	hsa02010(ABC transporters)	GO:0055085(transmembrane transport)//GO:0098656(anion transmembrane transport)//GO:0015711(organic anion transport)//GO:0071716(leukotriene transport)//GO:0015721(bile acid and bile salt transport)//GO:0042908(xenobiotic transport)//GO:0015865(purine nucleotide transport)	GO:0016021(integral component of membrane)//GO:0016020(membrane)//GO:0005886(plasma membrane)//GO:0031410(cytoplasmic vesicle)//GO:0016324(apical plasma membrane)//GO:0030659(cytoplasmic vesicle membrane)//GO:0005887(integral component of plasma membrane)//GO:0070062(extracellular exosome)//GO:0005773(vacuole)//GO:0005774(vacuolar membrane)	GO:0005524(ATP binding)//GO:0042626(ATPase-coupled transmembrane transporter activity)//GO:0016887(ATPase activity)//GO:0000166(nucleotide binding)//GO:0008559(ATPase-coupled xenobiotic transmembrane transporter activity)//GO:0008514(organic anion transmembrane transporter activity)//GO:0015431(ATPase-coupled glutathione S-conjugate transmembrane transporter activity)//GO:0015432(ATPase-coupled b…
ENSG00000145217	-100.049	-6.64456	0.00313001	0.0264914	0	6.21814	0	0	2	11	0	0	2.17696	10.2593	chr4	979073	993440	-	chr4:979073-993440	SLC26A1	protein_coding	10861	CAON|EDM4|SAT-1|SAT1	MIM:610130|HGNC:HGNC:10993|Ensembl:ENSG00000145217	4p16.3	solute carrier family 26 member 1		GO:0055085(transmembrane transport)//GO:0006821(chloride transport)//GO:0008272(sulfate transport)//GO:0019532(oxalate transport)//GO:0006811(ion transport)//GO:0015701(bicarbonate transport)//GO:1902476(chloride transmembrane transport)//GO:0098656(anion transmembrane transport)//GO:1902358(sulfate transmembrane transport)//GO:0050428(3'-phosphoadenosine 5'-phosphosulfate biosynthetic process)	GO:0016021(integral component of membrane)//GO:0016020(membrane)//GO:0005887(integral component of plasma membrane)//GO:0005886(plasma membrane)//GO:0016323(basolateral plasma membrane)	GO:0008271(secondary active sulfate transmembrane transporter activity)//GO:0015116(sulfate transmembrane transporter activity)//GO:0015108(chloride transmembrane transporter activity)//GO:0019531(oxalate transmembrane transporter activity)//GO:0005515(protein binding)//GO:0015297(antiporter activity)//GO:0015106(bicarbonate transmembrane transporter activity)//GO:0015301(anion:anion antiporter a…
ENSG00000151466	-3.00422	-1.58699	0.00315984	0.0266516	99.2104	297.257	311	233	260	334	137.696	60.7248	283.004	311.51	chr4	128864921	129093600	-	chr4:128864921-129093600	SCLT1	protein_coding	132320	CAP-1A|CAP1A	MIM:611399|HGNC:HGNC:26406|Ensembl:ENSG00000151466	4q28.2	sodium channel and clathrin linker 1		GO:0045162(clustering of voltage-gated sodium channels)//GO:0060271(cilium assembly)//GO:0097711(ciliary basal body-plasma membrane docking)	GO:0005737(cytoplasm)//GO:0005856(cytoskeleton)//GO:0005814(centriole)//GO:0005813(centrosome)//GO:0005829(cytosol)//GO:0097539(ciliary transition fiber)//GO:0071439(clathrin complex)	GO:0008022(protein C-terminus binding)//GO:0017080(sodium channel regulator activity)//GO:0030276(clathrin binding)//GO:0005515(protein binding)
ENSG00000095066	-3.6134	-1.85336	0.00322259	0.0270875	28.7614	103.781	74	95	117	86	32.7637	24.7591	127.352	80.2093	chr19	12763003	12872740	-	chr19:12763003-12872740	HOOK2	protein_coding	29911	HK2	MIM:607824|HGNC:HGNC:19885|Ensembl:ENSG00000095066	19p13.13	hook microtubule tethering protein 2		GO:0031122(cytoplasmic microtubule organization)//GO:0015031(protein transport)//GO:0045022(early endosome to late endosome transport)//GO:0030705(cytoskeleton-dependent intracellular transport)//GO:0008333(endosome to lysosome transport)//GO:0007040(lysosome organization)//GO:0007032(endosome organization)//GO:0006897(endocytosis)	GO:0005737(cytoplasm)//GO:0043231(intracellular membrane-bounded organelle)//GO:0005829(cytosol)//GO:0005856(cytoskeleton)//GO:0005874(microtubule)//GO:0005815(microtubule organizing center)//GO:0005813(centrosome)//GO:0030897(HOPS complex)//GO:0070695(FHF complex)	GO:0005515(protein binding)//GO:0008017(microtubule binding)//GO:0042802(identical protein binding)//GO:0051959(dynein light intermediate chain binding)
ENSG00000120647	-79.5909	-6.31453	0.0032576	0.027288	0.130311	12.9037	0	1	10	16	0	0.260622	10.8848	14.9227	chr12	389273	442642	+	chr12:389273-442642	CCDC77	protein_coding	84318	-	HGNC:HGNC:28203|Ensembl:ENSG00000120647	12p13.33	coiled-coil domain containing 77			GO:0016020(membrane)//GO:0005813(centrosome)
ENSG00000148672	-71.2945	-6.15572	0.00337137	0.0281446	0.130311	11.5826	0	1	11	12	0	0.260622	11.9733	11.192	chr10	87050202	87094843	-	chr10:87050202-87094843	GLUD1	protein_coding	2746	GDH|GDH1|GLUD	MIM:138130|HGNC:HGNC:4335|Ensembl:ENSG00000148672	10q23.2	glutamate dehydrogenase 1	hsa00220(Arginine biosynthesis)//hsa00250(Alanine, aspartate and glutamate metabolism)//hsa00471(D-Glutamine and D-glutamate metabolism)//hsa00910(Nitrogen metabolism)//hsa01100(Metabolic pathways)//hsa01200(Carbon metabolism)//hsa04217(Necroptosis)//hsa04964(Proximal tubule bicarbonate reclamation)	GO:0055114(oxidation-reduction process)//GO:0006520(cellular amino acid metabolic process)//GO:0006541(glutamine metabolic process)//GO:0021762(substantia nigra development)//GO:0032024(positive regulation of insulin secretion)//GO:0006537(glutamate biosynthetic process)//GO:0008652(cellular amino acid biosynthetic process)//GO:0006538(glutamate catabolic process)//GO:0072350(tricarboxylic acid m…	GO:0005737(cytoplasm)//GO:0005783(endoplasmic reticulum)//GO:0005739(mitochondrion)//GO:0005759(mitochondrial matrix)	GO:0016491(oxidoreductase activity)//GO:0016639(oxidoreductase activity, acting on the CH-NH2 group of donors, NAD or NADP as acceptor)//GO:0000166(nucleotide binding)//GO:0005524(ATP binding)//GO:0005525(GTP binding)//GO:0005515(protein binding)//GO:0004353(glutamate dehydrogenase [NAD(P)+] activity)//GO:0042802(identical protein binding)//GO:0004352(glutamate dehydrogenase (NAD+) activity)//GO:…
ENSG00000132692	-4.29365	-2.10221	0.00346423	0.0287237	16.1384	68.8747	47	44	70	66	20.8094	11.4674	76.1934	61.5559	chr1	156641390	156659532	+	chr1:156641390-156659532	BCAN	protein_coding	63827	BEHAB|CSPG7	MIM:600347|HGNC:HGNC:23059|Ensembl:ENSG00000132692	1q23.1	brevican		GO:0007155(cell adhesion)//GO:0007417(central nervous system development)//GO:0030198(extracellular matrix organization)//GO:0001501(skeletal system development)//GO:0030206(chondroitin sulfate biosynthetic process)//GO:0030207(chondroitin sulfate catabolic process)//GO:0030208(dermatan sulfate biosynthetic process)//GO:0021766(hippocampus development)//GO:0060074(synapse maturation)	GO:0005576(extracellular region)//GO:0016020(membrane)//GO:0031225(anchored component of membrane)//GO:0031012(extracellular matrix)//GO:0043202(lysosomal lumen)//GO:0005796(Golgi lumen)//GO:0098978(glutamatergic synapse)	GO:0005540(hyaluronic acid binding)//GO:0030246(carbohydrate binding)//GO:0005515(protein binding)
ENSG00000132386	-24.0292	-4.58672	0.00362589	0.0297615	0.481998	11.6594	1	2	6	18	0.442752	0.521243	6.53087	16.788	chr17	1762029	1777565	+	chr17:1762029-1777565	SERPINF1	protein_coding	5176	EPC-1|OI12|OI6|PEDF|PIG35	MIM:172860|HGNC:HGNC:8824|Ensembl:ENSG00000132386	17p13.3	serpin family F member 1	hsa04310(Wnt signaling pathway)	GO:0016525(negative regulation of angiogenesis)//GO:0050769(positive regulation of neurogenesis)//GO:0001822(kidney development)//GO:0007568(aging)//GO:0007614(short-term memory)//GO:0010447(response to acidic pH)//GO:0010596(negative regulation of endothelial cell migration)//GO:0010629(negative regulation of gene expression)//GO:0010976(positive regulation of neuron projection development)//GO:…	GO:0005615(extracellular space)//GO:0005576(extracellular region)//GO:0042470(melanosome)//GO:0005604(basement membrane)//GO:0030424(axon)//GO:0043025(neuronal cell body)//GO:0043203(axon hillock)//GO:0048471(perinuclear region of cytoplasm)//GO:0070062(extracellular exosome)//GO:0062023(collagen-containing extracellular matrix)	GO:0005515(protein binding)//GO:0004867(serine-type endopeptidase inhibitor activity)
ENSG00000177542	-118.364	-6.88708	0.00382969	0.031121	0	7.38452	0	0	5	10	0	0	5.44239	9.32666	chr11	790475	798281	-	chr11:790475-798281	SLC25A22	protein_coding	79751	DEE3|EIEE3|GC-1|GC1|NET44	MIM:609302|HGNC:HGNC:19954|Ensembl:ENSG00000177542	11p15.5	solute carrier family 25 member 22		GO:0055085(transmembrane transport)//GO:0006811(ion transport)//GO:0015813(L-glutamate transmembrane transport)//GO:0015810(aspartate transmembrane transport)//GO:0043490(malate-aspartate shuttle)//GO:0070778(L-aspartate transmembrane transport)	GO:0016020(membrane)//GO:0016021(integral component of membrane)//GO:0005743(mitochondrial inner membrane)//GO:0005739(mitochondrion)	GO:0005347(ATP transmembrane transporter activity)//GO:0015293(symporter activity)//GO:0005313(L-glutamate transmembrane transporter activity)//GO:0022857(transmembrane transporter activity)//GO:0015183(L-aspartate transmembrane transporter activity)
ENSG00000166813	-7.1231	-2.83251	0.00385096	0.0311903	2.93123	21.143	5	14	14	29	2.21376	3.6487	15.2387	27.0473	chr15	89608789	89655467	-	chr15:89608789-89655467	KIF7	protein_coding	374654	ACLS|AGBK|HLS2|JBTS12|UNQ340	MIM:611254|HGNC:HGNC:30497|Ensembl:ENSG00000166813	15q26.1	kinesin family member 7	hsa04340(Hedgehog signaling pathway)//hsa05200(Pathways in cancer)//hsa05217(Basal cell carcinoma)	GO:0007018(microtubule-based movement)//GO:0045880(positive regulation of smoothened signaling pathway)//GO:0045879(negative regulation of smoothened signaling pathway)	GO:0005737(cytoplasm)//GO:0005856(cytoskeleton)//GO:0005929(cilium)//GO:0042995(cell projection)//GO:0036064(ciliary basal body)//GO:0097542(ciliary tip)//GO:0005874(microtubule)//GO:0005871(kinesin complex)	GO:0005524(ATP binding)//GO:0008017(microtubule binding)//GO:0003777(microtubule motor activity)//GO:0000166(nucleotide binding)//GO:0005515(protein binding)//GO:0016887(ATPase activity)//GO:0003774(motor activity)
ENSG00000254004	-162.039	-7.3402	0.00394366	0.0316926	0	10.1046	0	0	4	17	0	0	4.35391	15.8553	chr19	36510687	36528271	-	chr19:36510687-36528271	ZNF260	protein_coding	339324	OZRF1|PEX1|ZFP260	MIM:613749|HGNC:HGNC:13499|Ensembl:ENSG00000254004	19q13.12	zinc finger protein 260		GO:0007275(multicellular organism development)//GO:0006357(regulation of transcription by RNA polymerase II)	GO:0005634(nucleus)//GO:0005654(nucleoplasm)//GO:0005829(cytosol)	GO:0046872(metal ion binding)//GO:0003677(DNA binding)//GO:0005515(protein binding)//GO:0000981(DNA-binding transcription factor activity, RNA polymerase II-specific)//GO:0000978(RNA polymerase II cis-regulatory region sequence-specific DNA binding)
ENSG00000114391	-49.7944	-5.63791	0.00395185	0.0316926	0.260622	14.6132	0	2	8	22	0	0.521243	8.70782	20.5186	chr3	101681091	101686718	-	chr3:101681091-101686718	RPL24	protein_coding	6152	HEL-S-310|L24	MIM:604180|HGNC:HGNC:10325|Ensembl:ENSG00000114391	3q12.3	ribosomal protein L24	hsa03010(Ribosome)//hsa05171(Coronavirus disease - COVID-19)	GO:0006412(translation)//GO:0002181(cytoplasmic translation)//GO:1902626(assembly of large subunit precursor of preribosome)//GO:0019083(viral transcription)//GO:0006413(translational initiation)//GO:0000184(nuclear-transcribed mRNA catabolic process, nonsense-mediated decay)//GO:0006614(SRP-dependent cotranslational protein targeting to membrane)//GO:0000027(ribosomal large subunit assembly)//GO…	GO:0005737(cytoplasm)//GO:0016020(membrane)//GO:0005783(endoplasmic reticulum)//GO:0005829(cytosol)//GO:0005840(ribosome)//GO:0070062(extracellular exosome)//GO:0022625(cytosolic large ribosomal subunit)//GO:0042788(polysomal ribosome)//GO:0045202(synapse)	GO:0003723(RNA binding)//GO:0003735(structural constituent of ribosome)//GO:0045296(cadherin binding)//GO:0005515(protein binding)
ENSG00000023228	-241.701	-7.91708	0.00417813	0.0333978	0	15.0785	0	0	2	30	0	0	2.17696	27.98	chr2	206114817	206159509	-	chr2:206114817-206159509	NDUFS1	protein_coding	4719	CI-75Kd|CI-75k|MC1DN5|PRO1304	MIM:157655|HGNC:HGNC:7707|Ensembl:ENSG00000023228	2q33.3	NADH:ubiquinone oxidoreductase core subunit S1	hsa00190(Oxidative phosphorylation)//hsa01100(Metabolic pathways)//hsa04714(Thermogenesis)//hsa04723(Retrograde endocannabinoid signaling)//hsa04932(Non-alcoholic fatty liver disease)//hsa05010(Alzheimer disease)//hsa05012(Parkinson disease)//hsa05014(Amyotrophic lateral sclerosis)//hsa05016(Huntington disease)//hsa05020(Prion disease)//hsa05022(Pathways of neurodegeneration - multiple diseases)/…	GO:0055114(oxidation-reduction process)//GO:0042773(ATP synthesis coupled electron transport)//GO:0046034(ATP metabolic process)//GO:0006120(mitochondrial electron transport, NADH to ubiquinone)//GO:0032981(mitochondrial respiratory chain complex I assembly)//GO:0045333(cellular respiration)//GO:0072593(reactive oxygen species metabolic process)//GO:0051881(regulation of mitochondrial membrane po…	GO:0016020(membrane)//GO:0005739(mitochondrion)//GO:0005743(mitochondrial inner membrane)//GO:0005758(mitochondrial intermembrane space)//GO:0070469(respirasome)//GO:0005759(mitochondrial matrix)//GO:0005747(mitochondrial respiratory chain complex I)	GO:0009055(electron transfer activity)//GO:0016491(oxidoreductase activity)//GO:0008137(NADH dehydrogenase (ubiquinone) activity)//GO:0051536(iron-sulfur cluster binding)//GO:0016651(oxidoreductase activity, acting on NAD(P)H)//GO:0046872(metal ion binding)//GO:0051539(4 iron, 4 sulfur cluster binding)//GO:0051537(2 iron, 2 sulfur cluster binding)//GO:0005515(protein binding)
ENSG00000204174	-41.8133	-5.38589	0.00419817	0.0334486	0.442752	16.4786	2	0	8	26	0.885504	0	8.70782	24.2493	chr10	46461099	46465958	-	chr10:46461099-46465958	NPY4R	protein_coding	5540	NPY4-R|PP1|PPYR1|Y4	MIM:601790|HGNC:HGNC:9329|Ensembl:ENSG00000204174	10q11.22	neuropeptide Y receptor Y4	hsa04080(Neuroactive ligand-receptor interaction)	GO:0007186(G protein-coupled receptor signaling pathway)//GO:0007165(signal transduction)//GO:0007218(neuropeptide signaling pathway)	GO:0016021(integral component of membrane)//GO:0016020(membrane)//GO:0005886(plasma membrane)//GO:0005887(integral component of plasma membrane)	GO:0004930(G protein-coupled receptor activity)//GO:0004983(neuropeptide Y receptor activity)//GO:0017046(peptide hormone binding)//GO:0001602(pancreatic polypeptide receptor activity)
ENSG00000057019	-28.4512	-4.83042	0.00428848	0.0338375	0.963996	27.5147	2	4	6	52	0.885504	1.04249	6.53087	48.4986	chr3	98795941	98901695	-	chr3:98795941-98901695	DCBLD2	protein_coding	131566	CLCP1|ESDN	MIM:608698|HGNC:HGNC:24627|Ensembl:ENSG00000057019	3q12.1|3	discoidin, CUB and LCCL domain containing 2		GO:0030308(negative regulation of cell growth)//GO:0042060(wound healing)//GO:0030522(intracellular receptor signaling pathway)	GO:0016020(membrane)//GO:0016021(integral component of membrane)//GO:0009986(cell surface)//GO:0005887(integral component of plasma membrane)	GO:0005515(protein binding)
ENSG00000174038	-159.306	-7.31565	0.00438723	0.0341757	0	9.94991	0	0	8	12	0	0	8.70782	11.192	chr9	35041095	35045986	+	chr9:35041095-35045986	C9orf131	protein_coding	138724	-	HGNC:HGNC:31418|Ensembl:ENSG00000174038	9p13.3	chromosome 9 open reading frame 131
ENSG00000126602	-14.4405	-3.85205	0.00449717	0.0349209	0.92475	12.7479	3	2	8	18	1.32826	0.521243	8.70782	16.788	chr16	3651639	3717553	-	chr16:3651639-3717553	TRAP1	protein_coding	10131	HSP 75|HSP75|HSP90L|TRAP-1	MIM:606219|HGNC:HGNC:16264|Ensembl:ENSG00000126602	16p13.3	TNF receptor associated protein 1	hsa05012(Parkinson disease)//hsa05022(Pathways of neurodegeneration - multiple diseases)	GO:0006457(protein folding)//GO:1903751(negative regulation of intrinsic apoptotic signaling pathway in response to hydrogen peroxide)//GO:1903427(negative regulation of reactive oxygen species biosynthetic process)//GO:0009386(translational attenuation)//GO:0061077(chaperone-mediated protein folding)//GO:1901856(negative regulation of cellular respiration)	GO:0016020(membrane)//GO:0005654(nucleoplasm)//GO:0005739(mitochondrion)//GO:0005743(mitochondrial inner membrane)//GO:0005759(mitochondrial matrix)//GO:0005758(mitochondrial intermembrane space)	GO:0005524(ATP binding)//GO:0051082(unfolded protein binding)//GO:0003723(RNA binding)//GO:0000166(nucleotide binding)//GO:0005164(tumor necrosis factor receptor binding)//GO:0005515(protein binding)//GO:0019901(protein kinase binding)
ENSG00000164708	-9.09955	-3.1858	0.00462387	0.0356857	2.91866	27.4412	2	19	29	25	0.885504	4.95181	31.5659	23.3166	chr7	44062727	44065567	-	chr7:44062727-44065567	PGAM2	protein_coding	5224	GSD10|PGAM-M|PGAMM	MIM:612931|HGNC:HGNC:8889|Ensembl:ENSG00000164708	7p13	phosphoglycerate mutase 2	hsa00010(Glycolysis / Gluconeogenesis)//hsa00260(Glycine, serine and threonine metabolism)//hsa01100(Metabolic pathways)//hsa01200(Carbon metabolism)//hsa01230(Biosynthesis of amino acids)//hsa04922(Glucagon signaling pathway)//hsa05230(Central carbon metabolism in cancer)	GO:0006096(glycolytic process)//GO:0006094(gluconeogenesis)//GO:0061621(canonical glycolysis)//GO:0006941(striated muscle contraction)//GO:0007219(Notch signaling pathway)//GO:0007283(spermatogenesis)//GO:0010035(response to inorganic substance)//GO:0046689(response to mercury ion)	GO:0005634(nucleus)//GO:0005829(cytosol)//GO:0070062(extracellular exosome)	GO:0003824(catalytic activity)//GO:0016868(intramolecular transferase activity, phosphotransferases)//GO:0004619(phosphoglycerate mutase activity)//GO:0016853(isomerase activity)//GO:0016787(hydrolase activity)//GO:0005515(protein binding)//GO:0004082(bisphosphoglycerate mutase activity)//GO:0042802(identical protein binding)//GO:0046538(2,3-bisphosphoglycerate-dependent phosphoglycerate mutase a…
ENSG00000144228	-240.462	-7.90966	0.00513062	0.0389736	0	15.0006	0	0	1	31	0	0	1.08848	28.9126	chr2	138501770	138573547	+	chr2:138501770-138573547	SPOPL	protein_coding	339745	BTBD33	HGNC:HGNC:27934|Ensembl:ENSG00000144228	2q22.1	speckle type BTB/POZ protein like	hsa04340(Hedgehog signaling pathway)	GO:0016567(protein ubiquitination)//GO:0043161(proteasome-mediated ubiquitin-dependent protein catabolic process)//GO:0031397(negative regulation of protein ubiquitination)//GO:0030162(regulation of proteolysis)	GO:0005634(nucleus)//GO:0005737(cytoplasm)//GO:0031463(Cul3-RING ubiquitin ligase complex)	GO:0005515(protein binding)//GO:0031625(ubiquitin protein ligase binding)
ENSG00000149485	-3.76789	-1.91376	0.00519473	0.039217	16.3879	61.8775	34	68	58	65	15.0536	17.7223	63.1317	60.6233	chr11	61799627	61829318	-	chr11:61799627-61829318	FADS1	protein_coding	3992	D5D|FADS6|FADSD5|LLCDL1|TU12	MIM:606148|HGNC:HGNC:3574|Ensembl:ENSG00000149485	11q12.2	fatty acid desaturase 1	hsa01040(Biosynthesis of unsaturated fatty acids)//hsa01100(Metabolic pathways)//hsa01212(Fatty acid metabolism)	GO:0006629(lipid metabolic process)//GO:0006631(fatty acid metabolic process)//GO:0006633(fatty acid biosynthetic process)//GO:0006636(unsaturated fatty acid biosynthetic process)//GO:0055114(oxidation-reduction process)//GO:0007568(aging)//GO:0007584(response to nutrient)//GO:0009744(response to sucrose)//GO:0010033(response to organic substance)//GO:0014070(response to organic cyclic compound)/…	GO:0016021(integral component of membrane)//GO:0016020(membrane)//GO:0005783(endoplasmic reticulum)//GO:0005789(endoplasmic reticulum membrane)//GO:0005634(nucleus)//GO:0043231(intracellular membrane-bounded organelle)//GO:0005739(mitochondrion)	GO:0016491(oxidoreductase activity)//GO:0016717(oxidoreductase activity, acting on paired donors, with oxidation of a pair of donors resulting in the reduction of molecular oxygen to two molecules of water)//GO:0062076(acyl-CoA delta5-desaturase activity)//GO:0000248(C-5 sterol desaturase activity)//GO:0016213(linoleoyl-CoA desaturase activity)//GO:0045485(omega-6 fatty acid desaturase activity)
ENSG00000225526	-126.994	-6.98861	0.00560431	0.0420495	0	7.92876	0	0	6	10	0	0	6.53087	9.32666	chr3	12514934	12561059	-	chr3:12514934-12561059	MKRN2OS	protein_coding	100129480	C3orf83|MKRN2-AS1	HGNC:HGNC:40375|Ensembl:ENSG00000225526	3p25.2	MKRN2 opposite strand
ENSG00000138443	-2.77754	-1.47381	0.00580865	0.0431853	174.476	483.746	578	357	439	525	255.911	93.0419	477.842	489.65	chr2	203328280	203447728	+	chr2:203328280-203447728	ABI2	protein_coding	10152	ABI-2|ABI2B|AIP-1|AIP1|AblBP3|SSH3BP2|argBP1|argBPIA|argBPIB	MIM:606442|HGNC:HGNC:24011|Ensembl:ENSG00000138443	2q33.2	abl interactor 2	hsa04810(Regulation of actin cytoskeleton)	GO:0008154(actin polymerization or depolymerization)//GO:0016032(viral process)//GO:0007399(nervous system development)//GO:0016477(cell migration)//GO:0007010(cytoskeleton organization)//GO:0016601(Rac protein signal transduction)//GO:0061001(regulation of dendritic spine morphogenesis)//GO:2000601(positive regulation of Arp2/3 complex-mediated actin nucleation)//GO:0018108(peptidyl-tyrosine pho…	GO:0005634(nucleus)//GO:0005737(cytoplasm)//GO:0005856(cytoskeleton)//GO:0005912(adherens junction)//GO:0030054(cell junction)//GO:0030175(filopodium)//GO:0042995(cell projection)//GO:0030027(lamellipodium)//GO:0043197(dendritic spine)//GO:0032433(filopodium tip)//GO:0005829(cytosol)//GO:0031209(SCAR complex)//GO:0043231(intracellular membrane-bounded organelle)//GO:0005654(nucleoplasm)	GO:0005515(protein binding)//GO:0017124(SH3 domain binding)//GO:0042802(identical protein binding)//GO:0031267(small GTPase binding)//GO:0070064(proline-rich region binding)//GO:0008093(cytoskeletal anchor activity)//GO:0031625(ubiquitin protein ligase binding)//GO:0019900(kinase binding)//GO:0035591(signaling adaptor activity)
ENSG00000111266	-5.26609	-2.39673	0.00611508	0.0449174	8.33685	43.7629	20	30	29	60	8.85504	7.81865	31.5659	55.9599	chr12	12473282	12562863	-	chr12:12473282-12562863	DUSP16	protein_coding	80824	MKP-7|MKP7	MIM:607175|HGNC:HGNC:17909|Ensembl:ENSG00000111266	12p13.2	dual specificity phosphatase 16	hsa04010(MAPK signaling pathway)	GO:0006470(protein dephosphorylation)//GO:0016311(dephosphorylation)//GO:0035335(peptidyl-tyrosine dephosphorylation)//GO:0000188(inactivation of MAPK activity)//GO:0035970(peptidyl-threonine dephosphorylation)//GO:0045204(MAPK export from nucleus)//GO:0045209(MAPK phosphatase export from nucleus, leptomycin B sensitive)//GO:0043409(negative regulation of MAPK cascade)	GO:0005634(nucleus)//GO:0005737(cytoplasm)//GO:0005654(nucleoplasm)//GO:0031410(cytoplasmic vesicle)//GO:0005829(cytosol)	GO:0016791(phosphatase activity)//GO:0004725(protein tyrosine phosphatase activity)//GO:0008138(protein tyrosine/serine/threonine phosphatase activity)//GO:0017017(MAP kinase tyrosine/serine/threonine phosphatase activity)//GO:0016787(hydrolase activity)//GO:0004721(phosphoprotein phosphatase activity)//GO:0004722(protein serine/threonine phosphatase activity)//GO:0005515(protein binding)//GO:005…
ENSG00000114021	-5.66422	-2.50188	0.00625196	0.0456486	8.38867	47.2609	22	27	32	64	9.74055	7.03678	34.8313	59.6906	chr3	100334739	100361635	+	chr3:100334739-100361635	NIT2	protein_coding	56954	HEL-S-8a	MIM:616769|HGNC:HGNC:29878|Ensembl:ENSG00000114021	3q12.2	nitrilase family member 2	hsa00250(Alanine, aspartate and glutamate metabolism)//hsa01100(Metabolic pathways)	GO:0006807(nitrogen compound metabolic process)//GO:0006541(glutamine metabolic process)//GO:0043312(neutrophil degranulation)//GO:0006107(oxaloacetate metabolic process)//GO:0006528(asparagine metabolic process)	GO:0005737(cytoplasm)//GO:0005829(cytosol)//GO:0005813(centrosome)//GO:0005576(extracellular region)//GO:0070062(extracellular exosome)//GO:0035580(specific granule lumen)//GO:1904724(tertiary granule lumen)	GO:0016787(hydrolase activity)//GO:0050152(omega-amidase activity)
ENSG00000084733	-219.275	-7.7766	0.00627251	0.0456624	0	13.6795	0	0	2	27	0	0	2.17696	25.182	chr2	26034084	26137454	+	chr2:26034084-26137454	RAB10	protein_coding	10890	-	MIM:612672|HGNC:HGNC:9759|Ensembl:ENSG00000084733	2p23.3	RAB10, member RAS oncogene family	hsa04144(Endocytosis)//hsa04152(AMPK signaling pathway)	GO:0015031(protein transport)//GO:0006893(Golgi to plasma membrane transport)//GO:0016192(vesicle-mediated transport)//GO:0007409(axonogenesis)//GO:0009306(protein secretion)//GO:0016197(endosomal transport)//GO:0043312(neutrophil degranulation)//GO:0098609(cell-cell adhesion)//GO:0006904(vesicle docking involved in exocytosis)//GO:1903361(protein localization to basolateral plasma membrane)//GO:…	GO:0005737(cytoplasm)//GO:0016020(membrane)//GO:0005783(endoplasmic reticulum)//GO:0005789(endoplasmic reticulum membrane)//GO:0005886(plasma membrane)//GO:0005856(cytoskeleton)//GO:0005794(Golgi apparatus)//GO:0005929(cilium)//GO:0005768(endosome)//GO:0005925(focal adhesion)//GO:0031410(cytoplasmic vesicle)//GO:0000145(exocyst)//GO:0000139(Golgi membrane)//GO:0042995(cell projection)//GO:0010008…	GO:0005525(GTP binding)//GO:0003924(GTPase activity)//GO:0000166(nucleotide binding)//GO:0016787(hydrolase activity)//GO:0005515(protein binding)//GO:0098641(cadherin binding involved in cell-cell adhesion)//GO:0019003(GDP binding)//GO:0031489(myosin V binding)
ENSG00000111786	-2.71372	-1.44027	0.00639681	0.0462917	140.758	381.215	451	314	356	402	199.681	81.8352	387.498	374.932	chr12	120461672	120469748	-	chr12:120461672-120469748	SRSF9	protein_coding	8683	SFRS9|SRp30c	MIM:601943|HGNC:HGNC:10791|Ensembl:ENSG00000111786	12q24.31	serine and arginine rich splicing factor 9	hsa03040(Spliceosome)//hsa05168(Herpes simplex virus 1 infection)	GO:0006397(mRNA processing)//GO:0008380(RNA splicing)//GO:0000381(regulation of alternative mRNA splicing, via spliceosome)//GO:0006406(mRNA export from nucleus)//GO:0006405(RNA export from nucleus)//GO:0031124(mRNA 3'-end processing)//GO:0048025(negative regulation of mRNA splicing, via spliceosome)//GO:0000398(mRNA splicing, via spliceosome)//GO:0045292(mRNA cis splicing, via spliceosome)//GO:0…	GO:0005634(nucleus)//GO:0005654(nucleoplasm)//GO:0005730(nucleolus)//GO:0016607(nuclear speck)	GO:0003676(nucleic acid binding)//GO:0003723(RNA binding)//GO:0005515(protein binding)//GO:0019904(protein domain specific binding)
ENSG00000009413	-7.34012	-2.8758	0.00653299	0.0471378	3.51687	25.4969	10	10	22	29	4.42752	2.60622	23.9465	27.0473	chr6	111299028	111483715	-	chr6:111299028-111483715	REV3L	protein_coding	5980	POLZ|REV3	MIM:602776|HGNC:HGNC:9968|Ensembl:ENSG00000009413	6q21	REV3 like, DNA directed polymerase zeta catalytic subunit	hsa01524(Platinum drug resistance)//hsa03460(Fanconi anemia pathway)	GO:0006281(DNA repair)//GO:0019985(translesion synthesis)//GO:0006974(cellular response to DNA damage stimulus)//GO:0090305(nucleic acid phosphodiester bond hydrolysis)//GO:0006260(DNA replication)//GO:0000724(double-strand break repair via homologous recombination)//GO:0006261(DNA-dependent DNA replication)//GO:0042276(error-prone translesion synthesis)	GO:0016035(zeta DNA polymerase complex)//GO:0005634(nucleus)//GO:0005654(nucleoplasm)//GO:0005730(nucleolus)	GO:0003677(DNA binding)//GO:0003676(nucleic acid binding)//GO:0000166(nucleotide binding)//GO:0003887(DNA-directed DNA polymerase activity)//GO:0046872(metal ion binding)//GO:0016740(transferase activity)//GO:0005515(protein binding)//GO:0016779(nucleotidyltransferase activity)//GO:0051536(iron-sulfur cluster binding)//GO:0051539(4 iron, 4 sulfur cluster binding)
ENSG00000165650	-622.14	-9.2811	0.00658924	0.0474038	0	38.8614	0	0	2	81	0	0	2.17696	75.5459	chr10	117277274	117375440	-	chr10:117277274-117375440	PDZD8	protein_coding	118987	PDZK8	MIM:614235|HGNC:HGNC:26974|Ensembl:ENSG00000165650	10q25.3-q26.11	PDZ domain containing 8		GO:0035556(intracellular signal transduction)//GO:0051560(mitochondrial calcium ion homeostasis)//GO:1990456(mitochondrion-endoplasmic reticulum membrane tethering)//GO:0006869(lipid transport)//GO:0016032(viral process)//GO:0007010(cytoskeleton organization)//GO:0022604(regulation of cell morphogenesis)	GO:0044233(mitochondria-associated endoplasmic reticulum membrane)//GO:0005739(mitochondrion)//GO:0016020(membrane)//GO:0016021(integral component of membrane)//GO:0005783(endoplasmic reticulum)//GO:0005789(endoplasmic reticulum membrane)	GO:0005515(protein binding)//GO:0008289(lipid binding)//GO:0046872(metal ion binding)
ENSG00000106799	-116.261	-6.86122	0.00669813	0.0479053	1.45857	166.792	6	1	4	353	2.65651	0.260622	4.35391	329.231	chr9	99104038	99154192	+	chr9:99104038-99154192	TGFBR1	protein_coding	7046	AAT5|ACVRLK4|ALK-5|ALK5|ESS1|LDS1|LDS1A|LDS2A|MSSE|SKR4|TBR-i|TBRI|TGFR-1|tbetaR-I	MIM:190181|HGNC:HGNC:11772|Ensembl:ENSG00000106799	9q22.33	transforming growth factor beta receptor 1	hsa04010(MAPK signaling pathway)//hsa04060(Cytokine-cytokine receptor interaction)//hsa04068(FoxO signaling pathway)//hsa04144(Endocytosis)//hsa04218(Cellular senescence)//hsa04350(TGF-beta signaling pathway)//hsa04371(Apelin signaling pathway)//hsa04380(Osteoclast differentiation)//hsa04390(Hippo signaling pathway)//hsa04520(Adherens junction)//hsa04659(Th17 cell differentiation)//hsa04926(Relax…	GO:0007178(transmembrane receptor protein serine/threonine kinase signaling pathway)//GO:0006468(protein phosphorylation)//GO:0010628(positive regulation of gene expression)//GO:0007179(transforming growth factor beta receptor signaling pathway)//GO:0010718(positive regulation of epithelial to mesenchymal transition)//GO:0051897(positive regulation of protein kinase B signaling)//GO:0030335(posit…	GO:0016020(membrane)//GO:0016021(integral component of membrane)//GO:0005886(plasma membrane)//GO:0005634(nucleus)//GO:0005768(endosome)//GO:0030054(cell junction)//GO:0045121(membrane raft)//GO:0009986(cell surface)//GO:0005923(bicellular tight junction)//GO:0043235(receptor complex)//GO:0048179(activin receptor complex)	GO:0005524(ATP binding)//GO:0004675(transmembrane receptor protein serine/threonine kinase activity)//GO:0000166(nucleotide binding)//GO:0004674(protein serine/threonine kinase activity)//GO:0004672(protein kinase activity)//GO:0005515(protein binding)//GO:0046872(metal ion binding)//GO:0016301(kinase activity)//GO:0016740(transferase activity)//GO:0005025(transforming growth factor beta receptor…
ENSG00000198431	-78.4476	-6.29366	0.006935	0.0491682	1.52448	121.402	1	10	2	258	0.442752	2.60622	2.17696	240.628	chr12	104215779	104350307	+	chr12:104215779-104350307	TXNRD1	protein_coding	7296	GRIM-12|TR|TR1|TRXR1|TXNR	MIM:601112|HGNC:HGNC:12437|Ensembl:ENSG00000198431	12q23.3	thioredoxin reductase 1	hsa00450(Selenocompound metabolism)//hsa05200(Pathways in cancer)//hsa05225(Hepatocellular carcinoma)	GO:0055114(oxidation-reduction process)//GO:0045454(cell redox homeostasis)//GO:0098869(cellular oxidant detoxification)//GO:0007165(signal transduction)//GO:0015949(nucleobase-containing small molecule interconversion)//GO:0034599(cellular response to oxidative stress)//GO:0019216(regulation of lipid metabolic process)//GO:0001887(selenium compound metabolic process)//GO:0001707(mesoderm formati…	GO:0005654(nucleoplasm)//GO:0001650(fibrillar center)//GO:0005634(nucleus)//GO:0005737(cytoplasm)//GO:0005739(mitochondrion)//GO:0005829(cytosol)//GO:0070062(extracellular exosome)	GO:0009055(electron transfer activity)//GO:0050660(flavin adenine dinucleotide binding)//GO:0016491(oxidoreductase activity)//GO:0015035(protein disulfide oxidoreductase activity)//GO:0004791(thioredoxin-disulfide reductase activity)//GO:0016668(oxidoreductase activity, acting on a sulfur group of donors, NAD(P) as acceptor)//GO:0005515(protein binding)//GO:0000166(nucleotide binding)
ENSG00000161011	-4.69353	-2.23067	0.0070764	0.0498834	9.82209	46.1769	22	38	54	36	9.74055	9.90362	58.7778	33.576	chr5	179806398	179838078	+	chr5:179806398-179838078	SQSTM1	protein_coding	8878	A170|DMRV|FTDALS3|NADGP|OSIL|PDB3|ZIP3|p60|p62|p62B	MIM:601530|HGNC:HGNC:11280|Ensembl:ENSG00000161011	5q35.3	sequestosome 1	hsa04137(Mitophagy - animal)//hsa04140(Autophagy - animal)//hsa04217(Necroptosis)//hsa04218(Cellular senescence)//hsa04380(Osteoclast differentiation)//hsa05014(Amyotrophic lateral sclerosis)//hsa05022(Pathways of neurodegeneration - multiple diseases)//hsa05131(Shigellosis)//hsa05418(Fluid shear stress and atherosclerosis)	GO:0006915(apoptotic process)//GO:0006468(protein phosphorylation)//GO:0030154(cell differentiation)//GO:0006914(autophagy)//GO:0002376(immune system process)//GO:0045944(positive regulation of transcription by RNA polymerase II)//GO:0061635(regulation of protein complex stability)//GO:0070498(interleukin-1-mediated signaling pathway)//GO:0016236(macroautophagy)//GO:0016197(endosomal transport)//…	GO:0005634(nucleus)//GO:0005737(cytoplasm)//GO:0043231(intracellular membrane-bounded organelle)//GO:0005783(endoplasmic reticulum)//GO:0005829(cytosol)//GO:0005768(endosome)//GO:0005770(late endosome)//GO:0031410(cytoplasmic vesicle)//GO:0005764(lysosome)//GO:0005776(autophagosome)//GO:0016605(PML body)//GO:0000932(P-body)//GO:0030017(sarcomere)//GO:0005654(nucleoplasm)//GO:0070062(extracellular…	GO:0008270(zinc ion binding)//GO:0005515(protein binding)//GO:0046872(metal ion binding)//GO:0004674(protein serine/threonine kinase activity)//GO:0043130(ubiquitin binding)//GO:0042802(identical protein binding)//GO:0019901(protein kinase binding)//GO:0042169(SH2 domain binding)//GO:0031625(ubiquitin protein ligase binding)//GO:0019899(enzyme binding)//GO:0005080(protein kinase C binding)//GO:00…
ENSG00000164171	-53.0611	-5.72958	0.00707667	0.0498834	0.260622	15.3912	0	2	12	19	0	0.521243	13.0617	17.7206	chr5	52989340	53094779	+	chr5:52989340-53094779	ITGA2	protein_coding	3673	BR|CD49B|GPIa|HPA-5|VLA-2|VLAA2	MIM:192974|HGNC:HGNC:6137|Ensembl:ENSG00000164171	5q11.2	integrin subunit alpha 2	hsa04145(Phagosome)//hsa04151(PI3K-Akt signaling pathway)//hsa04510(Focal adhesion)//hsa04512(ECM-receptor interaction)//hsa04611(Platelet activation)//hsa04640(Hematopoietic cell lineage)//hsa04810(Regulation of actin cytoskeleton)//hsa05165(Human papillomavirus infection)//hsa05200(Pathways in cancer)//hsa05205(Proteoglycans in cancer)//hsa05222(Small cell lung cancer)//hsa05410(Hypertrophic ca…	GO:0007155(cell adhesion)//GO:0016032(viral process)//GO:0007229(integrin-mediated signaling pathway)//GO:0046718(viral entry into host cell)//GO:0007596(blood coagulation)//GO:0030198(extracellular matrix organization)//GO:0009887(animal organ morphogenesis)//GO:0007160(cell-matrix adhesion)//GO:0031589(cell-substrate adhesion)//GO:0033627(cell adhesion mediated by integrin)//GO:0048333(mesoderm…	GO:0008305(integrin complex)//GO:0016020(membrane)//GO:0016021(integral component of membrane)//GO:0005925(focal adhesion)//GO:0009986(cell surface)//GO:0005886(plasma membrane)//GO:0034666(integrin alpha2-beta1 complex)//GO:0005634(nucleus)//GO:0009897(external side of plasma membrane)//GO:0030424(axon)//GO:0042995(cell projection)//GO:0043679(axon terminus)//GO:0045178(basal part of cell)//GO:0…	GO:0046872(metal ion binding)//GO:0005515(protein binding)//GO:0001540(amyloid-beta binding)//GO:0044877(protein-containing complex binding)//GO:0001618(virus receptor activity)//GO:0005518(collagen binding)//GO:0098639(collagen binding involved in cell-matrix adhesion)//GO:0005178(integrin binding)//GO:0038064(collagen receptor activity)//GO:0043236(laminin binding)//GO:0043395(heparan sulfate p…
ENSG00000164022	-38.9026	-5.28179	0.00711174	0.0499865	0.390932	16.6344	0	3	10	24	0	0.781865	10.8848	22.384	chr4	106315544	106349456	+	chr4:106315544-106349456	AIMP1	protein_coding	9255	EMAP2|EMAPII|HLD3|SCYE1|p43	MIM:603605|HGNC:HGNC:10648|Ensembl:ENSG00000164022	4q24	aminoacyl tRNA synthetase complex interacting multifunctional protein 1		GO:0006412(translation)//GO:0006915(apoptotic process)//GO:0007165(signal transduction)//GO:0006954(inflammatory response)//GO:0001525(angiogenesis)//GO:0006418(tRNA aminoacylation for protein translation)//GO:0001937(negative regulation of endothelial cell proliferation)//GO:0050900(leukocyte migration)//GO:0007267(cell-cell signaling)//GO:0070094(positive regulation of glucagon secretion)//GO:0…	GO:0005634(nucleus)//GO:0005737(cytoplasm)//GO:0016020(membrane)//GO:0005783(endoplasmic reticulum)//GO:0005829(cytosol)//GO:0005794(Golgi apparatus)//GO:0005576(extracellular region)//GO:0005615(extracellular space)//GO:0009986(cell surface)//GO:0017101(aminoacyl-tRNA synthetase multienzyme complex)	GO:0000049(tRNA binding)//GO:0003723(RNA binding)//GO:0005515(protein binding)//GO:0005125(cytokine activity)//GO:0051020(GTPase binding)//GO:0042803(protein homodimerization activity)
ENSG00000099194	-32.9377	-5.04167	0.00728842	0.050878	0.781865	27.2031	0	6	2	56	0	1.56373	2.17696	52.2293	chr10	100347233	100364826	+	chr10:100347233-100364826	SCD	protein_coding	6319	FADS5|MSTP008|SCD1|SCDOS|hSCD1	MIM:604031|HGNC:HGNC:10571|Ensembl:ENSG00000099194	10q24.31	stearoyl-CoA desaturase	hsa01040(Biosynthesis of unsaturated fatty acids)//hsa01100(Metabolic pathways)//hsa01212(Fatty acid metabolism)//hsa03320(PPAR signaling pathway)//hsa04152(AMPK signaling pathway)	GO:0055114(oxidation-reduction process)//GO:0006629(lipid metabolic process)//GO:0006631(fatty acid metabolic process)//GO:0006633(fatty acid biosynthetic process)//GO:0006636(unsaturated fatty acid biosynthetic process)//GO:0120162(positive regulation of cold-induced thermogenesis)//GO:0045540(regulation of cholesterol biosynthetic process)//GO:0046949(fatty-acyl-CoA biosynthetic process)//GO:00…	GO:0016020(membrane)//GO:0016021(integral component of membrane)//GO:0005783(endoplasmic reticulum)//GO:0005789(endoplasmic reticulum membrane)//GO:0005730(nucleolus)//GO:0030176(integral component of endoplasmic reticulum membrane)	GO:0016717(oxidoreductase activity, acting on paired donors, with oxidation of a pair of donors resulting in the reduction of molecular oxygen to two molecules of water)//GO:0046872(metal ion binding)//GO:0016491(oxidoreductase activity)//GO:0005515(protein binding)//GO:0005506(iron ion binding)//GO:0004768(stearoyl-CoA 9-desaturase activity)//GO:0032896(palmitoyl-CoA 9-desaturase activity)
ENSG00000070182	-9.57655	-3.25951	0.00730097	0.050878	2.39741	23.6305	2	15	16	32	0.885504	3.90932	17.4156	29.8453	chr14	64746283	64879907	-	chr14:64746283-64879907	SPTB	protein_coding	6710	EL3|HS2|HSPTB1|SPH2	MIM:182870|HGNC:HGNC:11274|Ensembl:ENSG00000070182	14q23.3	spectrin beta, erythrocytic		GO:0007010(cytoskeleton organization)//GO:0051693(actin filament capping)//GO:0000165(MAPK cascade)//GO:0007411(axon guidance)//GO:0006888(endoplasmic reticulum to Golgi vesicle-mediated transport)	GO:0008091(spectrin)//GO:0005737(cytoplasm)//GO:0005829(cytosol)//GO:0005856(cytoskeleton)//GO:0005938(cell cortex)//GO:0009986(cell surface)//GO:0032991(protein-containing complex)//GO:0015629(actin cytoskeleton)//GO:0014731(spectrin-associated cytoskeleton)//GO:0031235(intrinsic component of the cytoplasmic side of the plasma membrane)	GO:0005515(protein binding)//GO:0005543(phospholipid binding)//GO:0003779(actin binding)//GO:0005200(structural constituent of cytoskeleton)//GO:0051015(actin filament binding)//GO:0030506(ankyrin binding)
ENSG00000243910	-37.5278	-5.22989	0.00757429	0.0526327	0.130311	6.14134	0	1	7	5	0	0.260622	7.61934	4.66333	chr2	219253243	219272197	+	chr2:219253243-219272197	TUBA4B	protein_coding	80086	TUBA4	HGNC:HGNC:18637|Ensembl:ENSG00000243910	2q35	tubulin alpha 4b		GO:0007017(microtubule-based process)//GO:0000226(microtubule cytoskeleton organization)//GO:0008150(biological_process)//GO:0000278(mitotic cell cycle)	GO:0005874(microtubule)//GO:0005737(cytoplasm)//GO:0005856(cytoskeleton)//GO:0005575(cellular_component)	GO:0005525(GTP binding)//GO:0003924(GTPase activity)//GO:0005200(structural constituent of cytoskeleton)//GO:0000166(nucleotide binding)//GO:0003674(molecular_function)
ENSG00000147912	-149.423	-7.22326	0.00760931	0.0527263	0	9.32776	0	0	6	13	0	0	6.53087	12.1247	chr9	37510892	37576380	-	chr9:37510892-37576380	FBXO10	protein_coding	26267	FBX10|PRMT11	MIM:609092|HGNC:HGNC:13589|Ensembl:ENSG00000147912|Ensembl:ENSG00000256966	9p13.2	F-box protein 10		GO:0016567(protein ubiquitination)//GO:0006915(apoptotic process)//GO:0006511(ubiquitin-dependent protein catabolic process)//GO:0000209(protein polyubiquitination)//GO:0043687(post-translational protein modification)//GO:0042981(regulation of apoptotic process)	GO:0005737(cytoplasm)//GO:0005829(cytosol)//GO:0000151(ubiquitin ligase complex)	GO:0005515(protein binding)//GO:0004842(ubiquitin-protein transferase activity)
ENSG00000075415	-195.458	-7.61071	0.00777862	0.0535958	0	12.2037	0	0	7	18	0	0	7.61934	16.788	chr12	98593591	98606379	+	chr12:98593591-98606379	SLC25A3	protein_coding	5250	OK/SW-cl.48|PHC|PTP	MIM:600370|HGNC:HGNC:10989|Ensembl:ENSG00000075415	12q23.1	solute carrier family 25 member 3		GO:1902600(proton transmembrane transport)//GO:0035435(phosphate ion transmembrane transport)	GO:0016020(membrane)//GO:0016021(integral component of membrane)//GO:0005739(mitochondrion)//GO:0005743(mitochondrial inner membrane)//GO:0070062(extracellular exosome)//GO:0005887(integral component of plasma membrane)//GO:0031305(integral component of mitochondrial inner membrane)	GO:0015293(symporter activity)//GO:0005515(protein binding)//GO:0044877(protein-containing complex binding)//GO:0005315(inorganic phosphate transmembrane transporter activity)//GO:0015317(phosphate:proton symporter activity)
ENSG00000070031	-140.756	-7.13705	0.00791003	0.0541959	0	8.78352	0	0	5	13	0	0	5.44239	12.1247	chr11	626309	627181	-	chr11:626309-627181	SCT	protein_coding	6343	-	MIM:182099|HGNC:HGNC:10607|Ensembl:ENSG00000070031	11p15.5	secretin	hsa04080(Neuroactive ligand-receptor interaction)//hsa04972(Pancreatic secretion)//hsa04976(Bile secretion)	GO:0007186(G protein-coupled receptor signaling pathway)//GO:0007420(brain development)//GO:0048167(regulation of synaptic plasticity)//GO:0032098(regulation of appetite)//GO:0002024(diet induced thermogenesis)//GO:0009992(cellular water homeostasis)//GO:0021766(hippocampus development)//GO:0030157(pancreatic juice secretion)//GO:0031667(response to nutrient levels)//GO:0050996(positive regulatio…	GO:0005576(extracellular region)//GO:0005615(extracellular space)//GO:0005575(cellular_component)	GO:0005179(hormone activity)//GO:0005515(protein binding)//GO:0005102(signaling receptor binding)//GO:0001664(G protein-coupled receptor binding)//GO:0046659(digestive hormone activity)//GO:0047485(protein N-terminus binding)
ENSG00000184924	-113.168	-6.82233	0.00803201	0.0547251	0	7.074	0	0	7	7	0	0	7.61934	6.52866	chr2	24789728	24793391	-	chr2:24789728-24793391	PTRHD1	protein_coding	391356	C2orf79	MIM:617342|HGNC:HGNC:33782|Ensembl:ENSG00000184924	2p23.3	peptidyl-tRNA hydrolase domain containing 1				GO:0004045(aminoacyl-tRNA hydrolase activity)//GO:0016787(hydrolase activity)//GO:0005515(protein binding)
ENSG00000238083	-9.88031	-3.30456	0.00817776	0.0554094	2.01906	19.902	5	7	28	10	2.21376	1.82435	30.4774	9.32666	chr17	46511511	46555650	+	chr17:46511511-46555650	LRRC37A2	protein_coding	474170	LRRC37	MIM:616556|HGNC:HGNC:32404|Ensembl:ENSG00000238083	17q21.31-q21.32	leucine rich repeat containing 37 member A2			GO:0016020(membrane)//GO:0016021(integral component of membrane)	GO:0005515(protein binding)
ENSG00000137801	-77.0768	-6.26822	0.00847121	0.0569247	0.130311	12.4374	0	1	10	15	0	0.260622	10.8848	13.99	chr15	39581079	39599466	+	chr15:39581079-39599466	THBS1	protein_coding	7057	THBS|THBS-1|TSP|TSP-1|TSP1	MIM:188060|HGNC:HGNC:11785|Ensembl:ENSG00000137801	15q14	thrombospondin 1	hsa04015(Rap1 signaling pathway)//hsa04115(p53 signaling pathway)//hsa04145(Phagosome)//hsa04151(PI3K-Akt signaling pathway)//hsa04350(TGF-beta signaling pathway)//hsa04510(Focal adhesion)//hsa04512(ECM-receptor interaction)//hsa05144(Malaria)//hsa05165(Human papillomavirus infection)//hsa05205(Proteoglycans in cancer)//hsa05206(MicroRNAs in cancer)//hsa05219(Bladder cancer)	GO:0006954(inflammatory response)//GO:0016525(negative regulation of angiogenesis)//GO:0007155(cell adhesion)//GO:0043536(positive regulation of blood vessel endothelial cell migration)//GO:0043537(negative regulation of blood vessel endothelial cell migration)//GO:0045766(positive regulation of angiogenesis)//GO:0090051(negative regulation of cell migration involved in sprouting angiogenesis)//G…	GO:0005615(extracellular space)//GO:0005576(extracellular region)//GO:0005783(endoplasmic reticulum)//GO:0009986(cell surface)//GO:0016529(sarcoplasmic reticulum)//GO:0070062(extracellular exosome)//GO:0062023(collagen-containing extracellular matrix)//GO:0009897(external side of plasma membrane)//GO:0005788(endoplasmic reticulum lumen)//GO:0031093(platelet alpha granule lumen)//GO:0031012(extrac…	GO:0008201(heparin binding)//GO:0050840(extracellular matrix binding)//GO:0005515(protein binding)//GO:0005509(calcium ion binding)//GO:0005201(extracellular matrix structural constituent)//GO:0001786(phosphatidylserine binding)//GO:0042802(identical protein binding)//GO:0017134(fibroblast growth factor binding)//GO:0030169(low-density lipoprotein particle binding)//GO:0005178(integrin binding)//…
ENSG00000185650	-58.9371	-5.8811	0.00850178	0.0569736	0.260622	16.9438	0	2	2	34	0	0.521243	2.17696	31.7106	chr14	68787660	68796253	-	chr14:68787660-68796253	ZFP36L1	protein_coding	677	BRF1|Berg36|ERF-1|ERF1|RNF162B|TIS11B|cMG1	MIM:601064|HGNC:HGNC:1107|Ensembl:ENSG00000185650	14q24.1	ZFP36 ring finger protein like 1	hsa04218(Cellular senescence)	GO:0006397(mRNA processing)//GO:0051028(mRNA transport)//GO:0007275(multicellular organism development)//GO:0061158(3'-UTR-mediated mRNA destabilization)//GO:0043488(regulation of mRNA stability)//GO:1900153(positive regulation of nuclear-transcribed mRNA catabolic process, deadenylation-dependent decay)//GO:0071356(cellular response to tumor necrosis factor)//GO:0038066(p38MAPK cascade)//GO:0070…	GO:0005634(nucleus)//GO:0005737(cytoplasm)//GO:0000932(P-body)//GO:0005829(cytosol)//GO:1990904(ribonucleoprotein complex)	GO:0046872(metal ion binding)//GO:0003723(RNA binding)//GO:0003677(DNA binding)//GO:0005515(protein binding)//GO:0071889(14-3-3 protein binding)//GO:0035925(mRNA 3'-UTR AU-rich region binding)//GO:0003729(mRNA binding)
ENSG00000048342	-51.1257	-5.67598	0.00858783	0.0573383	0.130311	8.31829	0	1	11	5	0	0.260622	11.9733	4.66333	chr4	15469865	15601552	+	chr4:15469865-15601552	CC2D2A	protein_coding	57545	COACH2|JBTS9|MKS6	MIM:612013|HGNC:HGNC:29253|Ensembl:ENSG00000048342	4p15.32	coiled-coil and C2 domain containing 2A		GO:0030030(cell projection organization)//GO:0060271(cilium assembly)//GO:0007224(smoothened signaling pathway)//GO:0097711(ciliary basal body-plasma membrane docking)//GO:0001822(kidney development)//GO:0001843(neural tube closure)//GO:0007368(determination of left/right symmetry)//GO:0007507(heart development)//GO:0035082(axoneme assembly)//GO:0043010(camera-type eye development)//GO:0044458(mo…	GO:0005737(cytoplasm)//GO:0005856(cytoskeleton)//GO:0005929(cilium)//GO:0042995(cell projection)//GO:0005829(cytosol)//GO:0035869(ciliary transition zone)//GO:0036038(MKS complex)
ENSG00000173542	-210.566	-7.71813	0.00862565	0.0573383	0	13.1352	0	0	1	27	0	0	1.08848	25.182	chr4	70902326	71022449	+	chr4:70902326-71022449	MOB1B	protein_coding	92597	MATS2|MOB4A|MOBKL1A	MIM:609282|HGNC:HGNC:29801|Ensembl:ENSG00000173542	4q13.3	MOB kinase activator 1B	hsa04390(Hippo signaling pathway)//hsa04392(Hippo signaling pathway - multiple species)	GO:0035329(hippo signaling)//GO:0033674(positive regulation of kinase activity)//GO:0031952(regulation of protein autophosphorylation)	GO:0005654(nucleoplasm)//GO:0005730(nucleolus)//GO:0005829(cytosol)//GO:0005634(nucleus)//GO:0005737(cytoplasm)//GO:0070062(extracellular exosome)	GO:0046872(metal ion binding)//GO:0005515(protein binding)//GO:0019900(kinase binding)//GO:0019209(kinase activator activity)
ENSG00000101236	-2.60031	-1.37868	0.00902635	0.0596715	79.1734	205.851	194	278	230	173	85.8939	72.4528	250.35	161.351	chr20	3927309	4015558	-	chr20:3927309-4015558	RNF24	protein_coding	11237	G1L	MIM:612489|HGNC:HGNC:13779|Ensembl:ENSG00000101236	20p13	ring finger protein 24		GO:0016567(protein ubiquitination)	GO:0016020(membrane)//GO:0016021(integral component of membrane)//GO:0005794(Golgi apparatus)//GO:0000139(Golgi membrane)//GO:0012505(endomembrane system)	GO:0008270(zinc ion binding)//GO:0046872(metal ion binding)//GO:0005515(protein binding)//GO:0061630(ubiquitin protein ligase activity)
ENSG00000172748	-11.0441	-3.4652	0.00960763	0.0630034	1.53706	16.7902	4	5	12	22	1.77101	1.30311	13.0617	20.5186	chr8	232137	264703	+	chr8:232137-264703	ZNF596	protein_coding	169270	-	HGNC:HGNC:27268|Ensembl:ENSG00000172748	8p23.3	zinc finger protein 596	hsa05168(Herpes simplex virus 1 infection)	GO:0006355(regulation of transcription, DNA-templated)//GO:0006357(regulation of transcription by RNA polymerase II)//GO:0000122(negative regulation of transcription by RNA polymerase II)	GO:0005634(nucleus)//GO:0000785(chromatin)	GO:0003676(nucleic acid binding)//GO:0046872(metal ion binding)//GO:0003677(DNA binding)//GO:0005515(protein binding)//GO:0000977(RNA polymerase II transcription regulatory region sequence-specific DNA binding)//GO:0000981(DNA-binding transcription factor activity, RNA polymerase II-specific)//GO:0001227(DNA-binding transcription repressor activity, RNA polymerase II-specific)
ENSG00000213064	-32.5663	-5.02531	0.00982868	0.0638528	0.781865	26.8147	0	6	3	54	0	1.56373	3.26543	50.364	chr1	168225938	168253021	+	chr1:168225938-168253021	SFT2D2	protein_coding	375035	UNQ512|dJ747L4.C1.2	HGNC:HGNC:25140|Ensembl:ENSG00000213064	1q24.2	SFT2 domain containing 2		GO:0016192(vesicle-mediated transport)//GO:0015031(protein transport)//GO:0008150(biological_process)	GO:0016021(integral component of membrane)//GO:0016020(membrane)//GO:0070062(extracellular exosome)	GO:0005515(protein binding)//GO:0003674(molecular_function)
ENSG00000180878	-59.2904	-5.88973	0.00984158	0.0638528	0.130311	9.56038	0	1	3	17	0	0.260622	3.26543	15.8553	chr11	6205557	6211135	+	chr11:6205557-6211135	C11orf42	protein_coding	160298	-	HGNC:HGNC:28541|Ensembl:ENSG00000180878	11p15.4	chromosome 11 open reading frame 42
ENSG00000180628	-203.091	-7.66598	0.00987055	0.0638714	0	12.6689	0	0	1	26	0	0	1.08848	24.2493	chr10	91163012	91284337	+	chr10:91163012-91284337	PCGF5	protein_coding	84333	RNF159	MIM:617407|HGNC:HGNC:28264|Ensembl:ENSG00000180628	10q23.32	polycomb group ring finger 5	hsa04550(Signaling pathways regulating pluripotency of stem cells)	GO:0006357(regulation of transcription by RNA polymerase II)//GO:0045944(positive regulation of transcription by RNA polymerase II)//GO:0036353(histone H2A-K119 monoubiquitination)//GO:0060819(inactivation of X chromosome by genetic imprinting)	GO:0005634(nucleus)//GO:0005794(Golgi apparatus)//GO:0005654(nucleoplasm)//GO:0031519(PcG protein complex)//GO:0005813(centrosome)//GO:0035102(PRC1 complex)//GO:0000805(X chromosome)	GO:0046872(metal ion binding)//GO:0005515(protein binding)
ENSG00000115266	-4.29389	-2.10228	0.00997572	0.0641216	17.7444	76.6487	26	92	80	71	11.5116	23.9772	87.0782	66.2193	chr19	1446302	1473244	+	chr19:1446302-1473244	APC2	protein_coding	10297	APCL	MIM:612034|HGNC:HGNC:24036|Ensembl:ENSG00000115266	19p13.3	APC regulator of WNT signaling pathway 2	hsa04310(Wnt signaling pathway)//hsa04390(Hippo signaling pathway)//hsa04550(Signaling pathways regulating pluripotency of stem cells)//hsa04810(Regulation of actin cytoskeleton)//hsa04934(Cushing syndrome)//hsa05010(Alzheimer disease)//hsa05022(Pathways of neurodegeneration - multiple diseases)//hsa05165(Human papillomavirus infection)//hsa05200(Pathways in cancer)//hsa05206(MicroRNAs in cancer)…	GO:0030178(negative regulation of Wnt signaling pathway)//GO:0090090(negative regulation of canonical Wnt signaling pathway)//GO:0016055(Wnt signaling pathway)//GO:0007399(nervous system development)//GO:0016477(cell migration)//GO:0090630(activation of GTPase activity)//GO:0001708(cell fate specification)//GO:0007026(negative regulation of microtubule depolymerization)//GO:0007389(pattern specif…	GO:0048471(perinuclear region of cytoplasm)//GO:0005737(cytoplasm)//GO:0005829(cytosol)//GO:0005856(cytoskeleton)//GO:0005794(Golgi apparatus)//GO:0045171(intercellular bridge)//GO:0030496(midbody)//GO:0005874(microtubule)//GO:0005881(cytoplasmic microtubule)//GO:0031941(filamentous actin)//GO:0016342(catenin complex)//GO:0030877(beta-catenin destruction complex)//GO:0015630(microtubule cytoskele…	GO:0008013(beta-catenin binding)//GO:0005515(protein binding)//GO:0008017(microtubule binding)//GO:0045295(gamma-catenin binding)
ENSG00000169429	-239.158	-7.90182	0.0101485	0.0644588	0	14.9227	0	0	0	32	0	0	0	29.8453	chr4	73740541	73743716	+	chr4:73740541-73743716	CXCL8	protein_coding	3576	GCP-1|GCP1|IL8|LECT|LUCT|LYNAP|MDNCF|MONAP|NAF|NAP-1|NAP1|SCYB8	MIM:146930|HGNC:HGNC:6025|Ensembl:ENSG00000169429	4q13.3	C-X-C motif chemokine ligand 8	hsa04060(Cytokine-cytokine receptor interaction)//hsa04061(Viral protein interaction with cytokine and cytokine receptor)//hsa04062(Chemokine signaling pathway)//hsa04064(NF-kappa B signaling pathway)//hsa04072(Phospholipase D signaling pathway)//hsa04218(Cellular senescence)//hsa04620(Toll-like receptor signaling pathway)//hsa04621(NOD-like receptor signaling pathway)//hsa04622(RIG-I-like recept…	GO:0006935(chemotaxis)//GO:0006955(immune response)//GO:0006952(defense response)//GO:0030593(neutrophil chemotaxis)//GO:0042119(neutrophil activation)//GO:0010629(negative regulation of gene expression)//GO:0060354(negative regulation of cell adhesion molecule production)//GO:0010628(positive regulation of gene expression)//GO:0071222(cellular response to lipopolysaccharide)//GO:0007165(signal t…	GO:0005576(extracellular region)//GO:0005615(extracellular space)	GO:0008009(chemokine activity)//GO:0005153(interleukin-8 receptor binding)//GO:0005515(protein binding)//GO:0005125(cytokine activity)//GO:0045236(CXCR chemokine receptor binding)
ENSG00000181019	-239.158	-7.90182	0.0101485	0.0644588	0	14.9227	0	0	0	32	0	0	0	29.8453	chr16	69706996	69726668	-	chr16:69706996-69726668	NQO1	protein_coding	1728	DHQU|DIA4|DTD|NMOR1|NMORI|QR1	MIM:125860|HGNC:HGNC:2874|Ensembl:ENSG00000181019	16q22.1	NAD(P)H quinone dehydrogenase 1	hsa00130(Ubiquinone and other terpenoid-quinone biosynthesis)//hsa01100(Metabolic pathways)//hsa01240(Biosynthesis of cofactors)//hsa05200(Pathways in cancer)//hsa05225(Hepatocellular carcinoma)//hsa05418(Fluid shear stress and atherosclerosis)	GO:0055114(oxidation-reduction process)//GO:0019430(removal of superoxide radicals)//GO:0006521(regulation of cellular amino acid metabolic process)//GO:0006979(response to oxidative stress)//GO:0045454(cell redox homeostasis)//GO:0006805(xenobiotic metabolic process)//GO:0006809(nitric oxide biosynthetic process)//GO:0007271(synaptic transmission, cholinergic)//GO:0009636(response to toxic subst…	GO:0005737(cytoplasm)//GO:0005829(cytosol)//GO:0045202(synapse)//GO:0030425(dendrite)//GO:0043025(neuronal cell body)	GO:0003723(RNA binding)//GO:0016491(oxidoreductase activity)//GO:0005515(protein binding)//GO:0042802(identical protein binding)//GO:0004128(cytochrome-b5 reductase activity, acting on NAD(P)H)//GO:0003955(NAD(P)H dehydrogenase (quinone) activity)//GO:0004784(superoxide dismutase activity)
ENSG00000167460	-61.3569	-5.93915	0.0101722	0.0644588	0.260622	17.5659	0	2	4	33	0	0.521243	4.35391	30.778	chr19	16067021	16103002	+	chr19:16067021-16103002	TPM4	protein_coding	7171	HEL-S-108	MIM:600317|HGNC:HGNC:12013|Ensembl:ENSG00000167460	19p13.12-p13.11	tropomyosin 4	hsa04260(Cardiac muscle contraction)//hsa04261(Adrenergic signaling in cardiomyocytes)//hsa05410(Hypertrophic cardiomyopathy)//hsa05414(Dilated cardiomyopathy)	GO:0007015(actin filament organization)//GO:0006936(muscle contraction)//GO:0030049(muscle filament sliding)//GO:0001649(osteoblast differentiation)	GO:0005856(cytoskeleton)//GO:0005737(cytoplasm)//GO:0016020(membrane)//GO:0005925(focal adhesion)//GO:0005829(cytosol)//GO:0070062(extracellular exosome)//GO:0005884(actin filament)//GO:0001725(stress fiber)//GO:0005862(muscle thin filament tropomyosin)//GO:0015629(actin cytoskeleton)	GO:0003779(actin binding)//GO:0046872(metal ion binding)//GO:0005509(calcium ion binding)//GO:0042803(protein homodimerization activity)//GO:0005515(protein binding)//GO:0042802(identical protein binding)//GO:0051015(actin filament binding)//GO:0046982(protein heterodimerization activity)//GO:0008307(structural constituent of muscle)
ENSG00000182752	-11.2385	-3.49037	0.0103682	0.0651943	2.735	30.0033	10	4	14	48	4.42752	1.04249	15.2387	44.768	chr9	116153791	116402321	+	chr9:116153791-116402321	PAPPA	protein_coding	5069	ASBABP2|DIPLA1|IGFBP-4ase|PAPA|PAPP-A|PAPPA1	MIM:176385|HGNC:HGNC:8602|Ensembl:ENSG00000182752	9q33.1	pappalysin 1		GO:0006508(proteolysis)//GO:0044267(cellular protein metabolic process)//GO:0007565(female pregnancy)//GO:0032354(response to follicle-stimulating hormone)//GO:0051384(response to glucocorticoid)	GO:0005576(extracellular region)//GO:0005615(extracellular space)	GO:0008237(metallopeptidase activity)//GO:0004222(metalloendopeptidase activity)//GO:0046872(metal ion binding)//GO:0008233(peptidase activity)//GO:0016787(hydrolase activity)//GO:0008270(zinc ion binding)//GO:0005515(protein binding)//GO:0004175(endopeptidase activity)
ENSG00000285444	-3.28097	-1.71412	0.0105685	0.066114	36.8597	120.335	120	79	114	125	53.1303	20.5891	124.086	116.583	chr13	51763951	51845159	-	chr13:51763951-51845159		protein_coding
ENSG00000113658	-159.54	-7.31778	0.010629	0.0662528	0	9.9488	0	0	2	19	0	0	2.17696	17.7206	chr5	136132845	136188747	+	chr5:136132845-136188747	SMAD5	protein_coding	4090	DWFC|JV5-1|MADH5	MIM:603110|HGNC:HGNC:6771|Ensembl:ENSG00000113658	5q31.1	SMAD family member 5	hsa04350(TGF-beta signaling pathway)//hsa04550(Signaling pathways regulating pluripotency of stem cells)	GO:0006355(regulation of transcription, DNA-templated)//GO:0007179(transforming growth factor beta receptor signaling pathway)//GO:0030509(BMP signaling pathway)//GO:0007165(signal transduction)//GO:0045893(positive regulation of transcription, DNA-templated)//GO:0030154(cell differentiation)//GO:0009653(anatomical structure morphogenesis)//GO:0060395(SMAD protein signal transduction)//GO:1901522…	GO:0005667(transcription regulator complex)//GO:0005737(cytoplasm)//GO:0005634(nucleus)//GO:0005654(nucleoplasm)//GO:0005829(cytosol)//GO:0000785(chromatin)//GO:0032991(protein-containing complex)//GO:0071144(heteromeric SMAD protein complex)//GO:0071141(SMAD protein complex)	GO:0005515(protein binding)//GO:0003700(DNA-binding transcription factor activity)//GO:0046872(metal ion binding)//GO:0003677(DNA binding)//GO:0000981(DNA-binding transcription factor activity, RNA polymerase II-specific)//GO:0000978(RNA polymerase II cis-regulatory region sequence-specific DNA binding)//GO:1990837(sequence-specific double-stranded DNA binding)//GO:0031625(ubiquitin protein ligas…
ENSG00000136478	-6.38099	-2.67378	0.0106449	0.0662528	4.05069	25.4201	13	9	27	23	5.75578	2.34559	29.3889	21.4513	chr17	64147227	64263260	-	chr17:64147227-64263260	TEX2	protein_coding	55852	HT008|TMEM96	HGNC:HGNC:30884|Ensembl:ENSG00000136478	17q23.3	testis expressed 2		GO:0007165(signal transduction)//GO:0006665(sphingolipid metabolic process)//GO:0006869(lipid transport)	GO:0005634(nucleus)//GO:0016020(membrane)//GO:0016021(integral component of membrane)//GO:0005783(endoplasmic reticulum)//GO:0005789(endoplasmic reticulum membrane)//GO:0031965(nuclear membrane)	GO:0008289(lipid binding)//GO:0003674(molecular_function)
ENSG00000101745	-165.795	-7.37326	0.0107381	0.0664944	0	10.3372	0	0	1	21	0	0	1.08848	19.586	chr18	9136228	9285985	+	chr18:9136228-9285985	ANKRD12	protein_coding	23253	ANCO-2|ANCO1|GAC-1|Nbla00144	MIM:610616|HGNC:HGNC:29135|Ensembl:ENSG00000101745	18p11.22	ankyrin repeat domain 12			GO:0005634(nucleus)//GO:0005654(nucleoplasm)//GO:0005829(cytosol)	GO:0005515(protein binding)
ENSG00000133812	-2.71323	-1.44001	0.0112202	0.0691302	50.8437	137.978	109	205	113	164	48.26	53.4274	122.998	152.957	chr11	9778667	10294219	-	chr11:9778667-10294219	SBF2	protein_coding	81846	CMT4B2|DENND7B|MTMR13	MIM:607697|HGNC:HGNC:2135|Ensembl:ENSG00000133812	11p15.4	SET binding factor 2		GO:0043087(regulation of GTPase activity)//GO:0006914(autophagy)//GO:0042552(myelination)	GO:0005737(cytoplasm)//GO:0016020(membrane)//GO:0005768(endosome)//GO:0042995(cell projection)//GO:0010008(endosome membrane)//GO:0048471(perinuclear region of cytoplasm)//GO:0030424(axon)//GO:0005829(cytosol)//GO:0005774(vacuolar membrane)	GO:0019208(phosphatase regulator activity)//GO:0005085(guanyl-nucleotide exchange factor activity)//GO:0005515(protein binding)//GO:0035091(phosphatidylinositol binding)//GO:0019902(phosphatase binding)
ENSG00000123983	-231.687	-7.85603	0.0113819	0.0696005	0	14.4563	0	0	0	31	0	0	0	28.9126	chr2	222860942	222944639	+	chr2:222860942-222944639	ACSL3	protein_coding	2181	ACS3|FACL3|LACS 3|LACS3|PRO2194	MIM:602371|HGNC:HGNC:3570|Ensembl:ENSG00000123983	2q36.1	acyl-CoA synthetase long chain family member 3	hsa00061(Fatty acid biosynthesis)//hsa00071(Fatty acid degradation)//hsa01100(Metabolic pathways)//hsa01212(Fatty acid metabolism)//hsa03320(PPAR signaling pathway)//hsa04146(Peroxisome)//hsa04216(Ferroptosis)//hsa04714(Thermogenesis)//hsa04920(Adipocytokine signaling pathway)	GO:0006629(lipid metabolic process)//GO:0006631(fatty acid metabolic process)//GO:0035338(long-chain fatty-acyl-CoA biosynthetic process)//GO:0030182(neuron differentiation)//GO:0044539(long-chain fatty acid import into cell)//GO:0001676(long-chain fatty acid metabolic process)//GO:0035336(long-chain fatty-acyl-CoA metabolic process)//GO:0034379(very-low-density lipoprotein particle assembly)//GO…	GO:0016020(membrane)//GO:0016021(integral component of membrane)//GO:0005783(endoplasmic reticulum)//GO:0005789(endoplasmic reticulum membrane)//GO:0031090(organelle membrane)//GO:0043231(intracellular membrane-bounded organelle)//GO:0005794(Golgi apparatus)//GO:0005739(mitochondrion)//GO:0005741(mitochondrial outer membrane)//GO:0005777(peroxisome)//GO:0048471(perinuclear region of cytoplasm)//G…	GO:0003824(catalytic activity)//GO:0000166(nucleotide binding)//GO:0005524(ATP binding)//GO:0016874(ligase activity)//GO:0005515(protein binding)//GO:0019901(protein kinase binding)//GO:0019904(protein domain specific binding)//GO:0004467(long-chain fatty acid-CoA ligase activity)//GO:0047676(arachidonate-CoA ligase activity)//GO:0102391(decanoate-CoA ligase activity)
ENSG00000137812	-231.687	-7.85603	0.0113819	0.0696005	0	14.4563	0	0	0	31	0	0	0	28.9126	chr15	40594020	40664342	+	chr15:40594020-40664342	KNL1	protein_coding	57082	AF15Q14|CASC5|CT29|D40|MCPH4|PPP1R55|Spc7|hKNL-1|hSpc105	MIM:609173|HGNC:HGNC:24054|Ensembl:ENSG00000137812	15q15.1	kinetochore scaffold 1		GO:0051301(cell division)//GO:0034501(protein localization to kinetochore)//GO:0008608(attachment of spindle microtubules to kinetochore)//GO:0007049(cell cycle)//GO:0007059(chromosome segregation)//GO:0010923(negative regulation of phosphatase activity)//GO:0034080(CENP-A containing nucleosome assembly)//GO:0001675(acrosome assembly)	GO:0005634(nucleus)//GO:0005654(nucleoplasm)//GO:0005694(chromosome)//GO:0016604(nuclear body)//GO:0000775(chromosome, centromeric region)//GO:0001669(acrosomal vesicle)//GO:0000776(kinetochore)//GO:0000777(condensed chromosome kinetochore)//GO:0005829(cytosol)	GO:0005515(protein binding)
ENSG00000196865	-231.687	-7.85603	0.0113819	0.0696005	0	14.4563	0	0	0	31	0	0	0	28.9126	chr10	113854661	113917194	+	chr10:113854661-113917194	NHLRC2	protein_coding	374354	FINCA	MIM:618277|HGNC:HGNC:24731|Ensembl:ENSG00000196865	10q25.3	NHL repeat containing 2		GO:0002576(platelet degranulation)	GO:0005737(cytoplasm)//GO:0005829(cytosol)//GO:0005576(extracellular region)//GO:0031093(platelet alpha granule lumen)	GO:0005515(protein binding)
ENSG00000135679	-7.27041	-2.86204	0.011457	0.0698847	4.70224	33.8898	13	14	16	54	5.75578	3.6487	17.4156	50.364	chr12	68808177	68845544	+	chr12:68808177-68845544	MDM2	protein_coding	4193	ACTFS|HDMX|LSKB|hdm2	MIM:164785|HGNC:HGNC:6973|Ensembl:ENSG00000135679	12q15	MDM2 proto-oncogene	hsa01522(Endocrine resistance)//hsa01524(Platinum drug resistance)//hsa04068(FoxO signaling pathway)//hsa04110(Cell cycle)//hsa04115(p53 signaling pathway)//hsa04120(Ubiquitin mediated proteolysis)//hsa04144(Endocytosis)//hsa04151(PI3K-Akt signaling pathway)//hsa04218(Cellular senescence)//hsa04625(C-type lectin receptor signaling pathway)//hsa04919(Thyroid hormone signaling pathway)//hsa05131(Sh…	GO:0016567(protein ubiquitination)//GO:0000122(negative regulation of transcription by RNA polymerase II)//GO:0043066(negative regulation of apoptotic process)//GO:0071157(negative regulation of cell cycle arrest)//GO:0008284(positive regulation of cell population proliferation)//GO:0018215(protein phosphopantetheinylation)//GO:0016032(viral process)//GO:0051865(protein autoubiquitination)//GO:00…	GO:0005634(nucleus)//GO:0005737(cytoplasm)//GO:0005730(nucleolus)//GO:0005654(nucleoplasm)//GO:0005886(plasma membrane)//GO:0005829(cytosol)//GO:0032991(protein-containing complex)//GO:0030666(endocytic vesicle membrane)//GO:0016604(nuclear body)//GO:0045202(synapse)	GO:0005515(protein binding)//GO:0046872(metal ion binding)//GO:0016740(transferase activity)//GO:0008270(zinc ion binding)//GO:0016874(ligase activity)//GO:0004842(ubiquitin-protein transferase activity)//GO:0061630(ubiquitin protein ligase activity)//GO:0043130(ubiquitin binding)//GO:0042802(identical protein binding)//GO:0001228(DNA-binding transcription activator activity, RNA polymerase II-sp…
ENSG00000076351	-3.58802	-1.84319	0.0115278	0.0701024	19.7116	71.1262	29	102	57	86	12.8398	26.5834	62.0432	80.2093	chr17	28394642	28407197	-	chr17:28394642-28407197	SLC46A1	protein_coding	113235	G21|HCP1|PCFT	MIM:611672|HGNC:HGNC:30521|Ensembl:ENSG00000076351	17q11.2	solute carrier family 46 member 1	hsa01523(Antifolate resistance)//hsa04977(Vitamin digestion and absorption)//hsa04978(Mineral absorption)	GO:0055085(transmembrane transport)//GO:0015884(folic acid transport)//GO:0015886(heme transport)//GO:0051958(methotrexate transport)//GO:0046655(folic acid metabolic process)//GO:0006879(cellular iron ion homeostasis)//GO:1902600(proton transmembrane transport)//GO:1904447(folate import across plasma membrane)//GO:0098829(intestinal folate absorption)	GO:0016021(integral component of membrane)//GO:0005886(plasma membrane)//GO:0005737(cytoplasm)//GO:0016020(membrane)//GO:0016324(apical plasma membrane)//GO:0031526(brush border membrane)//GO:0009986(cell surface)//GO:0016323(basolateral plasma membrane)	GO:0022857(transmembrane transporter activity)//GO:0008517(folic acid transmembrane transporter activity)//GO:0015232(heme transmembrane transporter activity)//GO:0015350(methotrexate transmembrane transporter activity)//GO:0005542(folic acid binding)//GO:0015078(proton transmembrane transporter activity)
ENSG00000055332	-55.9176	-5.80523	0.0116027	0.0701247	1.67994	92.2582	7	1	11	185	3.09927	0.260622	11.9733	172.543	chr2	37099210	37157522	-	chr2:37099210-37157522	EIF2AK2	protein_coding	5610	EIF2AK1|LEUDEN|PKR|PPP1R83|PRKR	MIM:176871|HGNC:HGNC:9437|Ensembl:ENSG00000055332	2p22.2	eukaryotic translation initiation factor 2 alpha kinase 2	hsa04141(Protein processing in endoplasmic reticulum)//hsa04217(Necroptosis)//hsa05010(Alzheimer disease)//hsa05160(Hepatitis C)//hsa05162(Measles)//hsa05164(Influenza A)//hsa05165(Human papillomavirus infection)//hsa05167(Kaposi sarcoma-associated herpesvirus infection)//hsa05168(Herpes simplex virus 1 infection)//hsa05169(Epstein-Barr virus infection)//hsa05171(Coronavirus disease - COVID-19)//…	GO:0006468(protein phosphorylation)//GO:0016310(phosphorylation)//GO:0018108(peptidyl-tyrosine phosphorylation)//GO:0017148(negative regulation of translation)//GO:0010998(regulation of translational initiation by eIF2 alpha phosphorylation)//GO:0016032(viral process)//GO:0051607(defense response to virus)//GO:0002376(immune system process)//GO:0045087(innate immune response)//GO:0043666(regulati…	GO:0005634(nucleus)//GO:0005737(cytoplasm)//GO:0016020(membrane)//GO:0005829(cytosol)//GO:0048471(perinuclear region of cytoplasm)//GO:0005840(ribosome)//GO:0022626(cytosolic ribosome)	GO:0005524(ATP binding)//GO:0004672(protein kinase activity)//GO:0003723(RNA binding)//GO:0000166(nucleotide binding)//GO:0004674(protein serine/threonine kinase activity)//GO:0016301(kinase activity)//GO:0016740(transferase activity)//GO:0004713(protein tyrosine kinase activity)//GO:0005515(protein binding)//GO:0004715(non-membrane spanning protein tyrosine kinase activity)//GO:0042802(identical…
ENSG00000104894	-3.18661	-1.67202	0.0116358	0.0701247	47.6202	152.357	55	272	118	189	24.3514	70.8891	128.44	176.274	chr19	49335171	49343335	+	chr19:49335171-49343335	CD37	protein_coding	951	GP52-40|TSPAN26	MIM:151523|HGNC:HGNC:1666|Ensembl:ENSG00000104894	19q13.33	CD37 molecule	hsa04640(Hematopoietic cell lineage)		GO:0016020(membrane)//GO:0016021(integral component of membrane)//GO:0005887(integral component of plasma membrane)//GO:0070062(extracellular exosome)//GO:0001772(immunological synapse)	GO:0005515(protein binding)
ENSG00000164068	-3.45834	-1.79008	0.0116397	0.0701247	18.3677	63.5881	40	73	62	64	17.7101	19.0254	67.4856	59.6906	chr3	49689538	49721529	+	chr3:49689538-49721529	RNF123	protein_coding	63891	FP1477|KPC1	MIM:614472|HGNC:HGNC:21148|Ensembl:ENSG00000164068	3p21.31	ring finger protein 123		GO:0016567(protein ubiquitination)//GO:0016579(protein deubiquitination)//GO:0051603(proteolysis involved in cellular protein catabolic process)	GO:0005829(cytosol)//GO:0031965(nuclear membrane)//GO:0005737(cytoplasm)	GO:0005515(protein binding)//GO:0046872(metal ion binding)//GO:0016740(transferase activity)//GO:0004842(ubiquitin-protein transferase activity)
ENSG00000139899	-8.38681	-3.06812	0.0117448	0.0705844	3.60946	31.173	1	26	35	26	0.442752	6.77616	38.0967	24.2493	chr14	24426545	24430954	-	chr14:24426545-24430954	CBLN3	protein_coding	643866	PRO1486	MIM:612978|HGNC:HGNC:20146|Ensembl:ENSG00000139899	14q12	cerebellin 3 precursor			GO:0005783(endoplasmic reticulum)//GO:0005794(Golgi apparatus)//GO:0005576(extracellular region)//GO:0030054(cell junction)//GO:0045202(synapse)//GO:0005615(extracellular space)	GO:0005515(protein binding)
ENSG00000083312	-725.3	-9.50243	0.0119403	0.0711937	0	45.3122	0	0	1	96	0	0	1.08848	89.5359	chr5	72816312	72916733	+	chr5:72816312-72916733	TNPO1	protein_coding	3842	IPO2|KPNB2|MIP|MIP1|TRN	MIM:602901|HGNC:HGNC:6401|Ensembl:ENSG00000083312	5q13.2	transportin 1		GO:0006886(intracellular protein transport)//GO:0006606(protein import into nucleus)//GO:0015031(protein transport)//GO:0016032(viral process)//GO:0035735(intraciliary transport involved in cilium assembly)//GO:0043488(regulation of mRNA stability)	GO:0005634(nucleus)//GO:0005737(cytoplasm)//GO:0005929(cilium)//GO:0005829(cytosol)//GO:0070062(extracellular exosome)	GO:0008536(Ran GTPase binding)//GO:0003723(RNA binding)//GO:0005515(protein binding)//GO:0008139(nuclear localization sequence binding)//GO:0061608(nuclear import signal receptor activity)
ENSG00000170421	-2.13944	-1.09723	0.0122286	0.0724269	326.784	699.249	748	1237	751	623	331.179	322.389	817.447	581.051	chr12	52897187	52949954	-	chr12:52897187-52949954	KRT8	protein_coding	3856	CARD2|CK-8|CK8|CYK8|K2C8|K8|KO	MIM:148060|HGNC:HGNC:6446|Ensembl:ENSG00000170421	12q13.13	keratin 8		GO:0016032(viral process)//GO:0031424(keratinization)//GO:0070268(cornification)//GO:0033209(tumor necrosis factor-mediated signaling pathway)//GO:0045214(sarcomere organization)//GO:0051599(response to hydrostatic pressure)//GO:0051707(response to other organism)//GO:0060706(cell differentiation involved in embryonic placenta development)//GO:0097191(extrinsic apoptotic signaling pathway)//GO:00…	GO:0045095(keratin filament)//GO:0005634(nucleus)//GO:0005737(cytoplasm)//GO:0045111(intermediate filament cytoskeleton)//GO:0005882(intermediate filament)//GO:0005654(nucleoplasm)//GO:0016363(nuclear matrix)//GO:0005829(cytosol)//GO:0070062(extracellular exosome)//GO:0005911(cell-cell junction)//GO:0016010(dystrophin-associated glycoprotein complex)//GO:0016327(apicolateral plasma membrane)//GO:…	GO:0005515(protein binding)//GO:0097110(scaffold protein binding)//GO:0044877(protein-containing complex binding)
ENSG00000126353	-56.7038	-5.82537	0.0122443	0.0724269	0.130311	9.17305	0	1	10	8	0	0.260622	10.8848	7.46133	chr17	40553769	40565472	-	chr17:40553769-40565472	CCR7	protein_coding	1236	BLR2|CC-CKR-7|CCR-7|CD197|CDw197|CMKBR7|EBI1	MIM:600242|HGNC:HGNC:1608|Ensembl:ENSG00000126353	17q21.2	C-C motif chemokine receptor 7	hsa04060(Cytokine-cytokine receptor interaction)//hsa04061(Viral protein interaction with cytokine and cytokine receptor)//hsa04062(Chemokine signaling pathway)	GO:0007186(G protein-coupled receptor signaling pathway)//GO:0006935(chemotaxis)//GO:0006955(immune response)//GO:0006954(inflammatory response)//GO:0051897(positive regulation of protein kinase B signaling)//GO:0070374(positive regulation of ERK1 and ERK2 cascade)//GO:0071345(cellular response to cytokine stimulus)//GO:0007165(signal transduction)//GO:0070098(chemokine-mediated signaling pathway…	GO:0016021(integral component of membrane)//GO:0016020(membrane)//GO:0005886(plasma membrane)//GO:0005739(mitochondrion)//GO:0009986(cell surface)//GO:0009897(external side of plasma membrane)	GO:0004930(G protein-coupled receptor activity)//GO:0004950(chemokine receptor activity)//GO:0016493(C-C chemokine receptor activity)//GO:0019957(C-C chemokine binding)//GO:0035757(chemokine (C-C motif) ligand 19 binding)//GO:0035758(chemokine (C-C motif) ligand 21 binding)//GO:0038117(C-C motif chemokine 19 receptor activity)//GO:0038121(C-C motif chemokine 21 receptor activity)
ENSG00000152556	-6.61425	-2.72558	0.0126082	0.0741336	3.62203	24.4874	4	21	27	21	1.77101	5.47305	29.3889	19.586	chr12	48105139	48146404	+	chr12:48105139-48146404	PFKM	protein_coding	5213	ATP-PFK|GSD7|PFK-1|PFK-A|PFK1|PFKA|PFKX|PPP1R122	MIM:610681|HGNC:HGNC:8877|Ensembl:ENSG00000152556	12q13.11	phosphofructokinase, muscle	hsa00010(Glycolysis / Gluconeogenesis)//hsa00030(Pentose phosphate pathway)//hsa00051(Fructose and mannose metabolism)//hsa00052(Galactose metabolism)//hsa01100(Metabolic pathways)//hsa01200(Carbon metabolism)//hsa01230(Biosynthesis of amino acids)//hsa03018(RNA degradation)//hsa04066(HIF-1 signaling pathway)//hsa04152(AMPK signaling pathway)//hsa04919(Thyroid hormone signaling pathway)//hsa04922…	GO:0006096(glycolytic process)//GO:0006002(fructose 6-phosphate metabolic process)//GO:0016310(phosphorylation)//GO:0008152(metabolic process)//GO:0061615(glycolytic process through fructose-6-phosphate)//GO:0030388(fructose 1,6-bisphosphate metabolic process)//GO:0061621(canonical glycolysis)//GO:0045944(positive regulation of transcription by RNA polymerase II)//GO:0046716(muscle cell cellular …	GO:0005737(cytoplasm)//GO:0016324(apical plasma membrane)//GO:0016020(membrane)//GO:0005829(cytosol)//GO:0005634(nucleus)//GO:0005945(6-phosphofructokinase complex)//GO:0097228(sperm principal piece)	GO:0003872(6-phosphofructokinase activity)//GO:0005524(ATP binding)//GO:0046872(metal ion binding)//GO:0000166(nucleotide binding)//GO:0016301(kinase activity)//GO:0016740(transferase activity)//GO:0003824(catalytic activity)//GO:0005515(protein binding)//GO:0042802(identical protein binding)//GO:0019900(kinase binding)//GO:0070061(fructose binding)//GO:0048029(monosaccharide binding)//GO:0016208…
ENSG00000184716	-6.07877	-2.60378	0.0126471	0.0741844	7.30846	44.6188	13	34	34	56	5.75578	8.86114	37.0082	52.2293	chr15	43794162	43800220	-	chr15:43794162-43800220	SERINC4	protein_coding	619189	-	MIM:614550|HGNC:HGNC:32237|Ensembl:ENSG00000184716	15q15.3	serine incorporator 4		GO:0006629(lipid metabolic process)//GO:0008654(phospholipid biosynthetic process)	GO:0016020(membrane)//GO:0016021(integral component of membrane)
ENSG00000115919	-224.215	-7.80874	0.0127841	0.07463	0	13.99	0	0	0	30	0	0	0	27.98	chr2	142877657	143055833	+	chr2:142877657-143055833	KYNU	protein_coding	8942	KYNUU|VCRL2	MIM:605197|HGNC:HGNC:6469|Ensembl:ENSG00000115919	2q22.2	kynureninase	hsa00380(Tryptophan metabolism)//hsa01100(Metabolic pathways)//hsa01240(Biosynthesis of cofactors)	GO:0009435(NAD biosynthetic process)//GO:0006569(tryptophan catabolic process)//GO:0019363(pyridine nucleotide biosynthetic process)//GO:0034341(response to interferon-gamma)//GO:0019805(quinolinate biosynthetic process)//GO:0034354('de novo' NAD biosynthetic process from tryptophan)//GO:0043420(anthranilate metabolic process)//GO:0019441(tryptophan catabolic process to kynurenine)//GO:0007568(ag…	GO:0005737(cytoplasm)//GO:0005654(nucleoplasm)//GO:0005829(cytosol)//GO:0005739(mitochondrion)	GO:0003824(catalytic activity)//GO:0030170(pyridoxal phosphate binding)//GO:0030429(kynureninase activity)//GO:0016787(hydrolase activity)//GO:0042803(protein homodimerization activity)//GO:0061981(3-hydroxykynureninase activity)//GO:0005515(protein binding)
ENSG00000187446	-224.215	-7.80874	0.0127841	0.07463	0	13.99	0	0	0	30	0	0	0	27.98	chr15	41230839	41281887	+	chr15:41230839-41281887	CHP1	protein_coding	11261	CHP|SLC9A1BP|SPAX9|Sid470p|p22|p24	MIM:606988|HGNC:HGNC:17433|Ensembl:ENSG00000187446	15q15.1	calcineurin like EF-hand protein 1		GO:0015031(protein transport)//GO:0001578(microtubule bundle formation)//GO:0001933(negative regulation of protein phosphorylation)//GO:0006469(negative regulation of protein kinase activity)//GO:0006611(protein export from nucleus)//GO:0006903(vesicle targeting)//GO:0006906(vesicle fusion)//GO:0022406(membrane docking)//GO:0031122(cytoplasmic microtubule organization)//GO:0031397(negative regula…	GO:0005634(nucleus)//GO:0005737(cytoplasm)//GO:0016020(membrane)//GO:0005783(endoplasmic reticulum)//GO:0005886(plasma membrane)//GO:0005856(cytoskeleton)//GO:0005925(focal adhesion)//GO:0000139(Golgi membrane)//GO:0012505(endomembrane system)//GO:0005829(cytosol)//GO:0015630(microtubule cytoskeleton)//GO:0030133(transport vesicle)//GO:0070062(extracellular exosome)//GO:0005793(endoplasmic reticu…	GO:0005509(calcium ion binding)//GO:0046872(metal ion binding)//GO:0005515(protein binding)//GO:0004860(protein kinase inhibitor activity)//GO:0008017(microtubule binding)//GO:0019900(kinase binding)//GO:0048306(calcium-dependent protein binding)//GO:0015459(potassium channel regulator activity)
ENSG00000151136	-49.7002	-5.63518	0.0129017	0.0751368	0.130311	8.08568	0	1	14	1	0	0.260622	15.2387	0.932666	chr12	107318421	107659642	+	chr12:107318421-107659642	BTBD11	protein_coding	121551	ABTB2B	HGNC:HGNC:23844|Ensembl:ENSG00000151136	12q23.3	BTB domain containing 11		GO:0060395(SMAD protein signal transduction)	GO:0016020(membrane)//GO:0016021(integral component of membrane)	GO:0005515(protein binding)//GO:0046982(protein heterodimerization activity)
ENSG00000197170	-188.142	-7.55568	0.0130056	0.0752052	0	11.7362	0	0	1	24	0	0	1.08848	22.384	chr17	67337916	67366605	-	chr17:67337916-67366605	PSMD12	protein_coding	5718	Rpn5|STISS|p55	MIM:604450|HGNC:HGNC:9557|Ensembl:ENSG00000197170	17q24.2	proteasome 26S subunit, non-ATPase 12	hsa03050(Proteasome)//hsa05010(Alzheimer disease)//hsa05012(Parkinson disease)//hsa05014(Amyotrophic lateral sclerosis)//hsa05016(Huntington disease)//hsa05017(Spinocerebellar ataxia)//hsa05020(Prion disease)//hsa05022(Pathways of neurodegeneration - multiple diseases)//hsa05169(Epstein-Barr virus infection)	GO:0038095(Fc-epsilon receptor signaling pathway)//GO:0050852(T cell receptor signaling pathway)//GO:0000165(MAPK cascade)//GO:0000209(protein polyubiquitination)//GO:0002223(stimulatory C-type lectin receptor signaling pathway)//GO:0002479(antigen processing and presentation of exogenous peptide antigen via MHC class I, TAP-dependent)//GO:0006521(regulation of cellular amino acid metabolic proce…	GO:0016020(membrane)//GO:0000502(proteasome complex)//GO:0005737(cytoplasm)//GO:0005576(extracellular region)//GO:0022624(proteasome accessory complex)//GO:0005838(proteasome regulatory particle)//GO:0005654(nucleoplasm)//GO:0005829(cytosol)//GO:0070062(extracellular exosome)//GO:0008541(proteasome regulatory particle, lid subcomplex)//GO:0034774(secretory granule lumen)//GO:1904813(ficolin-1-ric…	GO:0005515(protein binding)
ENSG00000105186	-41.1802	-5.36388	0.0131459	0.0758372	0.260622	11.892	0	2	3	22	0	0.521243	3.26543	20.5186	chr19	32597006	32676597	-	chr19:32597006-32676597	ANKRD27	protein_coding	84079	PP12899|VARP	MIM:618957|HGNC:HGNC:25310|Ensembl:ENSG00000105186	19q13.11	ankyrin repeat domain 27		GO:0015031(protein transport)//GO:0050790(regulation of catalytic activity)//GO:0043547(positive regulation of GTPase activity)//GO:0045022(early endosome to late endosome transport)//GO:1990126(retrograde transport, endosome to plasma membrane)//GO:0048812(neuron projection morphogenesis)//GO:0035544(negative regulation of SNARE complex assembly)//GO:0010976(positive regulation of neuron project…	GO:0016020(membrane)//GO:0005886(plasma membrane)//GO:0005768(endosome)//GO:0005770(late endosome)//GO:0031410(cytoplasmic vesicle)//GO:0005764(lysosome)//GO:0042470(melanosome)//GO:0005769(early endosome)//GO:0030659(cytoplasmic vesicle membrane)//GO:0043005(neuron projection)//GO:0005829(cytosol)//GO:0097422(tubular endosome)//GO:0030133(transport vesicle)	GO:0005515(protein binding)//GO:0005085(guanyl-nucleotide exchange factor activity)//GO:0005096(GTPase activator activity)//GO:0031267(small GTPase binding)//GO:0000149(SNARE binding)
ENSG00000188958	-4.28131	-2.09805	0.0132772	0.0764144	12.5304	53.4067	36	35	63	41	15.9391	9.12176	68.5741	38.2393	chr3	191267168	191330536	-	chr3:191267168-191330536	UTS2B	protein_coding	257313	U-IIB|U2B|UIIB|URP|UTS2D	MIM:618134|HGNC:HGNC:30894|Ensembl:ENSG00000188958	3q28	urotensin 2B	hsa04080(Neuroactive ligand-receptor interaction)	GO:0097746(regulation of blood vessel diameter)//GO:0008217(regulation of blood pressure)//GO:0007186(G protein-coupled receptor signaling pathway)	GO:0005576(extracellular region)	GO:0005179(hormone activity)//GO:0001664(G protein-coupled receptor binding)
ENSG00000166359	-35.188	-5.13701	0.0137767	0.0783829	0.260622	10.2615	0	2	12	8	0	0.521243	13.0617	7.46133	chr19	33132090	33175799	+	chr19:33132090-33175799	WDR88	protein_coding	126248	PQWD	HGNC:HGNC:26999|Ensembl:ENSG00000166359	19q13.11	WD repeat domain 88				GO:0005515(protein binding)
ENSG00000175387	-62.5745	-5.9675	0.0137795	0.0783829	0.260622	17.7986	0	2	1	37	0	0.521243	1.08848	34.5086	chr18	47808957	47931146	-	chr18:47808957-47931146	SMAD2	protein_coding	4087	JV18|JV18-1|MADH2|MADR2|hMAD-2|hSMAD2	MIM:601366|HGNC:HGNC:6768|Ensembl:ENSG00000175387	18q21.1	SMAD family member 2	hsa04110(Cell cycle)//hsa04144(Endocytosis)//hsa04218(Cellular senescence)//hsa04350(TGF-beta signaling pathway)//hsa04371(Apelin signaling pathway)//hsa04390(Hippo signaling pathway)//hsa04550(Signaling pathways regulating pluripotency of stem cells)//hsa04659(Th17 cell differentiation)//hsa04926(Relaxin signaling pathway)//hsa04933(AGE-RAGE signaling pathway in diabetic complications)//hsa05142…	GO:0006355(regulation of transcription, DNA-templated)//GO:0007179(transforming growth factor beta receptor signaling pathway)//GO:0010718(positive regulation of epithelial to mesenchymal transition)//GO:0030513(positive regulation of BMP signaling pathway)//GO:0045893(positive regulation of transcription, DNA-templated)//GO:0030154(cell differentiation)//GO:0009653(anatomical structure morphogen…	GO:0005667(transcription regulator complex)//GO:0005737(cytoplasm)//GO:0005634(nucleus)//GO:0000785(chromatin)//GO:0005654(nucleoplasm)//GO:0005829(cytosol)//GO:0032991(protein-containing complex)//GO:0071144(heteromeric SMAD protein complex)//GO:0032444(activin responsive factor complex)//GO:0071141(SMAD protein complex)//GO:0016020(membrane)//GO:0016021(integral component of membrane)	GO:0005515(protein binding)//GO:0003700(DNA-binding transcription factor activity)//GO:0046872(metal ion binding)//GO:0003677(DNA binding)//GO:0000981(DNA-binding transcription factor activity, RNA polymerase II-specific)//GO:0000978(RNA polymerase II cis-regulatory region sequence-specific DNA binding)//GO:0001228(DNA-binding transcription activator activity, RNA polymerase II-specific)//GO:0019…
ENSG00000141564	-14.1939	-3.8272	0.0141468	0.0799148	1.10688	14.6933	5	0	21	7	2.21376	0	22.858	6.52866	chr17	80544819	80966371	+	chr17:80544819-80966371	RPTOR	protein_coding	57521	KOG1|Mip1	MIM:607130|HGNC:HGNC:30287|Ensembl:ENSG00000141564	17q25.3	regulatory associated protein of MTOR complex 1	hsa04136(Autophagy - other)//hsa04140(Autophagy - animal)//hsa04150(mTOR signaling pathway)//hsa04151(PI3K-Akt signaling pathway)//hsa04152(AMPK signaling pathway)//hsa04211(Longevity regulating pathway)//hsa04213(Longevity regulating pathway - multiple species)//hsa04714(Thermogenesis)//hsa04910(Insulin signaling pathway)//hsa05131(Shigellosis)//hsa05206(MicroRNAs in cancer)	GO:0031929(TOR signaling)//GO:0016032(viral process)//GO:0032147(activation of protein kinase activity)//GO:0071230(cellular response to amino acid stimulus)//GO:0071901(negative regulation of protein serine/threonine kinase activity)//GO:0071902(positive regulation of protein serine/threonine kinase activity)//GO:0010506(regulation of autophagy)//GO:1900034(regulation of cellular response to hea…	GO:0031931(TORC1 complex)//GO:0005737(cytoplasm)//GO:0005654(nucleoplasm)//GO:0005829(cytosol)//GO:0005765(lysosomal membrane)//GO:0005764(lysosome)//GO:0010494(cytoplasmic stress granule)//GO:0030425(dendrite)//GO:0043025(neuronal cell body)	GO:0005515(protein binding)//GO:0019901(protein kinase binding)//GO:0044877(protein-containing complex binding)//GO:0071889(14-3-3 protein binding)//GO:0030674(protein-macromolecule adaptor activity)//GO:0001002(RNA polymerase III type 1 promoter sequence-specific DNA binding)//GO:0001003(RNA polymerase III type 2 promoter sequence-specific DNA binding)//GO:0001006(RNA polymerase III type 3 promo…
ENSG00000080371	-216.743	-7.75984	0.0143806	0.0808618	0	13.5237	0	0	0	29	0	0	0	27.0473	chr12	71754863	71800286	+	chr12:71754863-71800286	RAB21	protein_coding	23011	-	MIM:612398|HGNC:HGNC:18263|Ensembl:ENSG00000080371	12q21.1	RAB21, member RAS oncogene family		GO:0007165(signal transduction)//GO:0032482(Rab protein signal transduction)//GO:0015031(protein transport)//GO:0008089(anterograde axonal transport)//GO:0030516(regulation of axon extension)//GO:0050775(positive regulation of dendrite morphogenesis)//GO:0006886(intracellular protein transport)//GO:0050821(protein stabilization)//GO:0048260(positive regulation of receptor-mediated endocytosis)//G…	GO:0016020(membrane)//GO:0005783(endoplasmic reticulum)//GO:0005789(endoplasmic reticulum membrane)//GO:0005794(Golgi apparatus)//GO:0005768(endosome)//GO:0005925(focal adhesion)//GO:0031410(cytoplasmic vesicle)//GO:1904115(axon cytoplasm)//GO:0000139(Golgi membrane)//GO:0042995(cell projection)//GO:0010008(endosome membrane)//GO:0005802(trans-Golgi network)//GO:0043005(neuron projection)//GO:003…	GO:0005525(GTP binding)//GO:0003924(GTPase activity)//GO:0000166(nucleotide binding)//GO:0005515(protein binding)//GO:0019003(GDP binding)
ENSG00000151414	-216.743	-7.75984	0.0143806	0.0808618	0	13.5237	0	0	0	29	0	0	0	27.0473	chr1	198156994	198322420	+	chr1:198156994-198322420	NEK7	protein_coding	140609	-	MIM:606848|HGNC:HGNC:13386|Ensembl:ENSG00000151414	1q31.3	NIMA related kinase 7	hsa04621(NOD-like receptor signaling pathway)	GO:0006468(protein phosphorylation)//GO:0016310(phosphorylation)//GO:0007346(regulation of mitotic cell cycle)//GO:0032212(positive regulation of telomere maintenance via telomerase)//GO:0051973(positive regulation of telomerase activity)//GO:1904355(positive regulation of telomere capping)//GO:0051225(spindle assembly)	GO:0005634(nucleus)//GO:0005737(cytoplasm)//GO:0005654(nucleoplasm)//GO:0005856(cytoskeleton)//GO:0005874(microtubule)//GO:0005815(microtubule organizing center)//GO:0000922(spindle pole)	GO:0005524(ATP binding)//GO:0004672(protein kinase activity)//GO:0046872(metal ion binding)//GO:0000166(nucleotide binding)//GO:0004674(protein serine/threonine kinase activity)//GO:0016301(kinase activity)//GO:0016740(transferase activity)//GO:0005515(protein binding)
ENSG00000157470	-4.09671	-2.03447	0.014748	0.0825288	8.64929	35.212	22	29	21	51	9.74055	7.55803	22.858	47.566	chr15	59372693	59523555	+	chr15:59372693-59523555	FAM81A	protein_coding	145773	-	HGNC:HGNC:28379|Ensembl:ENSG00000157470	15q22.2	family with sequence similarity 81 member A				GO:0005515(protein binding)
ENSG00000104472	-83.7503	-6.38802	0.0148208	0.0825288	0	5.20757	0	0	1	10	0	0	1.08848	9.32666	chr8	140511311	140517154	+	chr8:140511311-140517154	CHRAC1	protein_coding	54108	CHARC1|CHARC15|CHRAC-1|CHRAC-15|CHRAC15|YCL1	MIM:607268|HGNC:HGNC:13544|Ensembl:ENSG00000104472	8q24.3	chromatin accessibility complex subunit 1		GO:0071897(DNA biosynthetic process)//GO:0006338(chromatin remodeling)	GO:0005634(nucleus)//GO:0008622(epsilon DNA polymerase complex)//GO:0008623(CHRAC)	GO:0046982(protein heterodimerization activity)//GO:0016740(transferase activity)//GO:0003677(DNA binding)//GO:0005515(protein binding)//GO:0016779(nucleotidyltransferase activity)//GO:0003887(DNA-directed DNA polymerase activity)
ENSG00000156535	-169.38	-7.40412	0.0148359	0.0825288	0	10.5709	0	0	4	18	0	0	4.35391	16.788	chr6	73695785	73828316	+	chr6:73695785-73828316	CD109	protein_coding	135228	CPAMD7|p180|r150	MIM:608859|HGNC:HGNC:21685|Ensembl:ENSG00000156535	6q13	CD109 molecule		GO:0010951(negative regulation of endopeptidase activity)//GO:0010466(negative regulation of peptidase activity)//GO:0002576(platelet degranulation)//GO:0030512(negative regulation of transforming growth factor beta receptor signaling pathway)//GO:0061045(negative regulation of wound healing)//GO:0001933(negative regulation of protein phosphorylation)//GO:0001942(hair follicle development)//GO:00…	GO:0005576(extracellular region)//GO:0005615(extracellular space)//GO:0016020(membrane)//GO:0005829(cytosol)//GO:0005886(plasma membrane)//GO:0009986(cell surface)//GO:0031225(anchored component of membrane)//GO:0031092(platelet alpha granule membrane)	GO:0004866(endopeptidase inhibitor activity)//GO:0004867(serine-type endopeptidase inhibitor activity)//GO:0030414(peptidase inhibitor activity)//GO:0050431(transforming growth factor beta binding)
ENSG00000181722	-18.3591	-4.19842	0.0149253	0.08257	1.40675	25.4936	4	4	4	50	1.77101	1.04249	4.35391	46.6333	chr3	114314500	115147288	-	chr3:114314500-115147288	ZBTB20	protein_coding	26137	DPZF|HOF|ODA-8S|PRIMS|ZNF288	MIM:606025|HGNC:HGNC:13503|Ensembl:ENSG00000181722	3q13.31	zinc finger and BTB domain containing 20		GO:0055088(lipid homeostasis)//GO:0045821(positive regulation of glycolytic process)//GO:0000122(negative regulation of transcription by RNA polymerase II)//GO:0046889(positive regulation of lipid biosynthetic process)//GO:0032755(positive regulation of interleukin-6 production)//GO:0045892(negative regulation of transcription, DNA-templated)//GO:0071333(cellular response to glucose stimulus)//GO…	GO:0005737(cytoplasm)//GO:0005634(nucleus)//GO:0005654(nucleoplasm)//GO:0016604(nuclear body)	GO:0005515(protein binding)//GO:0000976(transcription regulatory region sequence-specific DNA binding)//GO:0003677(DNA binding)//GO:0001227(DNA-binding transcription repressor activity, RNA polymerase II-specific)//GO:0046872(metal ion binding)//GO:0000978(RNA polymerase II cis-regulatory region sequence-specific DNA binding)//GO:1990837(sequence-specific double-stranded DNA binding)
ENSG00000132388	-174.42	-7.44642	0.0149544	0.08257	0	10.8815	0	0	2	21	0	0	2.17696	19.586	chr17	4269259	4366675	-	chr17:4269259-4366675	UBE2G1	protein_coding	7326	E217K|UBC7|UBE2G	MIM:601569|HGNC:HGNC:12482|Ensembl:ENSG00000132388	17p13.2	ubiquitin conjugating enzyme E2 G1	hsa04120(Ubiquitin mediated proteolysis)//hsa04141(Protein processing in endoplasmic reticulum)//hsa05012(Parkinson disease)//hsa05022(Pathways of neurodegeneration - multiple diseases)	GO:0016567(protein ubiquitination)//GO:0000209(protein polyubiquitination)//GO:0006511(ubiquitin-dependent protein catabolic process)//GO:0070936(protein K48-linked ubiquitination)//GO:0043161(proteasome-mediated ubiquitin-dependent protein catabolic process)//GO:0070534(protein K63-linked ubiquitination)//GO:0044257(cellular protein catabolic process)	GO:0005829(cytosol)//GO:0070062(extracellular exosome)	GO:0000166(nucleotide binding)//GO:0005524(ATP binding)//GO:0016740(transferase activity)//GO:0005515(protein binding)//GO:0004842(ubiquitin-protein transferase activity)//GO:0061631(ubiquitin conjugating enzyme activity)//GO:0031625(ubiquitin protein ligase binding)
ENSG00000182670	-174.42	-7.44642	0.0149544	0.08257	0	10.8815	0	0	2	21	0	0	2.17696	19.586	chr21	37073226	37203112	+	chr21:37073226-37203112	TTC3	protein_coding	7267	DCRR1|RNF105|TPRDIII	MIM:602259|HGNC:HGNC:12393|Ensembl:ENSG00000182670	21q22.13	tetratricopeptide repeat domain 3		GO:0016567(protein ubiquitination)//GO:0006511(ubiquitin-dependent protein catabolic process)//GO:0070936(protein K48-linked ubiquitination)	GO:0005737(cytoplasm)//GO:0005634(nucleus)//GO:0005654(nucleoplasm)//GO:0005730(nucleolus)//GO:0005829(cytosol)//GO:0005794(Golgi apparatus)	GO:0005515(protein binding)//GO:0016740(transferase activity)//GO:0046872(metal ion binding)//GO:0004842(ubiquitin-protein transferase activity)
ENSG00000163683	-27.9467	-4.8046	0.0150762	0.0828196	0.521243	15.6227	0	4	3	30	0	1.04249	3.26543	27.98	chr4	39546336	39638902	-	chr4:39546336-39638902	SMIM14	protein_coding	201895	C4orf34	HGNC:HGNC:27321|Ensembl:ENSG00000163683	4p14	small integral membrane protein 14		GO:0001835(blastocyst hatching)	GO:0016020(membrane)//GO:0016021(integral component of membrane)//GO:0005783(endoplasmic reticulum)//GO:0005789(endoplasmic reticulum membrane)	GO:0005515(protein binding)
ENSG00000101440	-13.4723	-3.75192	0.0151012	0.0828196	1.31568	17.724	3	5	18	17	1.32826	1.30311	19.5926	15.8553	chr20	34194569	34269344	+	chr20:34194569-34269344	ASIP	protein_coding	434	AGSW|AGTI|AGTIL|ASP|SHEP9	MIM:600201|HGNC:HGNC:745|Ensembl:ENSG00000101440	20q11.22	agouti signaling protein	hsa04916(Melanogenesis)	GO:0009755(hormone-mediated signaling pathway)//GO:0007165(signal transduction)//GO:0007267(cell-cell signaling)//GO:0006091(generation of precursor metabolites and energy)//GO:0032438(melanosome organization)//GO:0008343(adult feeding behavior)//GO:0032402(melanosome transport)//GO:0040030(regulation of molecular function, epigenetic)//GO:0042438(melanin biosynthetic process)//GO:0043473(pigment…	GO:0005576(extracellular region)//GO:0005615(extracellular space)	GO:0005102(signaling receptor binding)//GO:0005184(neuropeptide hormone activity)//GO:0031779(melanocortin receptor binding)//GO:0031781(type 3 melanocortin receptor binding)//GO:0031782(type 4 melanocortin receptor binding)
ENSG00000118900	-7.62847	-2.93139	0.0151634	0.0829748	4.65194	36.3005	1	34	23	51	0.442752	8.86114	25.035	47.566	chr16	4846665	4882401	+	chr16:4846665-4882401	UBN1	protein_coding	29855	VT|VT4	MIM:609771|HGNC:HGNC:12506|Ensembl:ENSG00000118900	16p13.3	ubinuclein 1		GO:0006325(chromatin organization)//GO:0016032(viral process)//GO:0006336(DNA replication-independent nucleosome assembly)	GO:0005634(nucleus)//GO:0005654(nucleoplasm)//GO:0030054(cell junction)//GO:0016604(nuclear body)//GO:0034451(centriolar satellite)//GO:0016605(PML body)//GO:0005923(bicellular tight junction)	GO:0003677(DNA binding)//GO:0005515(protein binding)
ENSG00000127914	-14.8698	-3.89431	0.0152638	0.0833377	1.14613	16.4797	4	2	14	19	1.77101	0.521243	15.2387	17.7206	chr7	91940840	92110673	+	chr7:91940840-92110673	AKAP9	protein_coding	10142	AKAP-9|AKAP350|AKAP450|CG-NAP|HYPERION|LQT11|MU-RMS-40.16A|PPP1R45|PRKA9|YOTIAO	MIM:604001|HGNC:HGNC:379|Ensembl:ENSG00000127914	7q21.2	A-kinase anchoring protein 9		GO:0007165(signal transduction)//GO:0060307(regulation of ventricular cardiac muscle cell membrane repolarization)//GO:0000086(G2/M transition of mitotic cell cycle)//GO:0010389(regulation of G2/M transition of mitotic cell cycle)//GO:0097711(ciliary basal body-plasma membrane docking)//GO:0033138(positive regulation of peptidyl-serine phosphorylation)//GO:0061337(cardiac conduction)//GO:0007268(…	GO:0005737(cytoplasm)//GO:0005794(Golgi apparatus)//GO:0043231(intracellular membrane-bounded organelle)//GO:0005856(cytoskeleton)//GO:0005813(centrosome)//GO:0005815(microtubule organizing center)//GO:0005795(Golgi stack)//GO:0005829(cytosol)//GO:0005801(cis-Golgi network)//GO:0097060(synaptic membrane)//GO:0098978(glutamatergic synapse)//GO:0008076(voltage-gated potassium channel complex)//GO:0…	GO:0003677(DNA binding)//GO:0060090(molecular adaptor activity)//GO:0005515(protein binding)//GO:0015459(potassium channel regulator activity)//GO:0044325(ion channel binding)//GO:0005102(signaling receptor binding)//GO:0034237(protein kinase A regulatory subunit binding)
ENSG00000100697	-149.634	-7.22529	0.0153574	0.0836621	0	9.32666	0	0	0	20	0	0	0	18.6533	chr14	95086228	95158010	-	chr14:95086228-95158010	DICER1	protein_coding	23405	DCR1|Dicer|Dicer1e|GLOW|HERNA|K12H4.8-LIKE|MNG1|RMSE2	MIM:606241|HGNC:HGNC:17098|Ensembl:ENSG00000100697	14q32.13	dicer 1, ribonuclease III	hsa05206(MicroRNAs in cancer)	GO:0006396(RNA processing)//GO:0010629(negative regulation of gene expression)//GO:0032720(negative regulation of tumor necrosis factor production)//GO:0038061(NIK/NF-kappaB signaling)//GO:0035148(tube formation)//GO:0031047(gene silencing by RNA)//GO:0006309(apoptotic DNA fragmentation)//GO:0000122(negative regulation of transcription by RNA polymerase II)//GO:0030422(production of siRNA involve…	GO:0070062(extracellular exosome)//GO:0005737(cytoplasm)//GO:0048471(perinuclear region of cytoplasm)//GO:0005634(nucleus)//GO:0016442(RISC complex)//GO:0005829(cytosol)//GO:0070578(RISC-loading complex)//GO:0005793(endoplasmic reticulum-Golgi intermediate compartment)//GO:0030424(axon)//GO:0030425(dendrite)//GO:0030426(growth cone)//GO:0033167(ARC complex)	GO:0003677(DNA binding)//GO:0005524(ATP binding)//GO:0005515(protein binding)//GO:0016787(hydrolase activity)//GO:0004525(ribonuclease III activity)//GO:0016891(endoribonuclease activity, producing 5'-phosphomonoesters)//GO:0003723(RNA binding)//GO:0046872(metal ion binding)//GO:0000166(nucleotide binding)//GO:0004518(nuclease activity)//GO:0004386(helicase activity)//GO:0004519(endonuclease acti…
ENSG00000113448	-8.49257	-3.0862	0.0155058	0.0842826	4.78073	40.4942	11	18	5	81	4.87027	4.69119	5.44239	75.5459	chr5	58969038	60522120	-	chr5:58969038-60522120	PDE4D	protein_coding	5144	ACRDYS2|DPDE3|HSPDE4D|PDE43|PDE4DN2|STRK1	MIM:600129|HGNC:HGNC:8783|Ensembl:ENSG00000113448	5q11.2-q12.1	phosphodiesterase 4D	hsa00230(Purine metabolism)//hsa01100(Metabolic pathways)//hsa04024(cAMP signaling pathway)//hsa04928(Parathyroid hormone synthesis, secretion and action)//hsa05032(Morphine addiction)	GO:0007165(signal transduction)//GO:0010880(regulation of release of sequestered calcium ion into cytosol by sarcoplasmic reticulum)//GO:0002027(regulation of heart rate)//GO:0006198(cAMP catabolic process)//GO:0007186(G protein-coupled receptor signaling pathway)//GO:0032729(positive regulation of interferon-gamma production)//GO:0043951(negative regulation of cAMP-mediated signaling)//GO:006102…	GO:0005737(cytoplasm)//GO:0016020(membrane)//GO:0005829(cytosol)//GO:0005886(plasma membrane)//GO:0005856(cytoskeleton)//GO:0016324(apical plasma membrane)//GO:0005815(microtubule organizing center)//GO:0005634(nucleus)//GO:0048471(perinuclear region of cytoplasm)//GO:0034704(calcium channel complex)//GO:0005891(voltage-gated calcium channel complex)	GO:0004114(3',5'-cyclic-nucleotide phosphodiesterase activity)//GO:0008081(phosphoric diester hydrolase activity)//GO:0046872(metal ion binding)//GO:0016787(hydrolase activity)//GO:0005515(protein binding)//GO:0030552(cAMP binding)//GO:0004115(3',5'-cyclic-AMP phosphodiesterase activity)//GO:0044325(ion channel binding)//GO:0051117(ATPase binding)//GO:0097110(scaffold protein binding)//GO:0019899…
ENSG00000165275	-8.06683	-3.012	0.0155481	0.0843251	3.25625	25.8842	10	8	15	38	4.42752	2.08497	16.3272	35.4413	chr9	37753803	37778972	+	chr9:37753803-37778972	TRMT10B	protein_coding	158234	RG9MTD3|bA3J10.9	HGNC:HGNC:26454|Ensembl:ENSG00000165275	9p13.2	tRNA methyltransferase 10B		GO:0032259(methylation)//GO:0030488(tRNA methylation)//GO:0090646(mitochondrial tRNA processing)	GO:0005739(mitochondrion)//GO:0005634(nucleus)//GO:0005654(nucleoplasm)//GO:0005829(cytosol)	GO:0016740(transferase activity)//GO:0008168(methyltransferase activity)//GO:0005515(protein binding)//GO:0000049(tRNA binding)//GO:0052905(tRNA (guanine(9)-N(1))-methyltransferase activity)//GO:0009019(tRNA (guanine-N1-)-methyltransferase activity)
ENSG00000111671	-3.86735	-1.95134	0.0158392	0.0857141	11.3073	43.8441	24	46	48	38	10.6261	11.9886	52.2469	35.4413	chr12	6870935	6889358	-	chr12:6870935-6889358	SPSB2	protein_coding	105369632	-	Ensembl:ENSG00000111671	12p13.31	uncharacterized LOC105369632
ENSG00000137710	-114.733	-6.84214	0.015891	0.0858045	0	7.15081	0	0	2	13	0	0	2.17696	12.1247	chr11	109864295	110296712	-	chr11:109864295-110296712	RDX	protein_coding	5962	DFNB24	MIM:179410|HGNC:HGNC:9944|Ensembl:ENSG00000137710	11q22.3	radixin	hsa04530(Tight junction)//hsa04810(Regulation of actin cytoskeleton)//hsa05205(Proteoglycans in cancer)//hsa05206(MicroRNAs in cancer)	GO:0051693(actin filament capping)//GO:0010628(positive regulation of gene expression)//GO:0030335(positive regulation of cell migration)//GO:0008360(regulation of cell shape)//GO:0061028(establishment of endothelial barrier)//GO:1900087(positive regulation of G1/S transition of mitotic cell cycle)//GO:0043087(regulation of GTPase activity)//GO:0008361(regulation of cell size)//GO:0072659(protein…	GO:0005737(cytoplasm)//GO:0016020(membrane)//GO:0005886(plasma membrane)//GO:0005856(cytoskeleton)//GO:0042995(cell projection)//GO:0005925(focal adhesion)//GO:0005615(extracellular space)//GO:0016324(apical plasma membrane)//GO:0030175(filopodium)//GO:0030027(lamellipodium)//GO:0032154(cleavage furrow)//GO:0005902(microvillus)//GO:0070062(extracellular exosome)//GO:0071944(cell periphery)//GO:00…	GO:0003779(actin binding)//GO:0008092(cytoskeletal protein binding)//GO:0003723(RNA binding)//GO:0005515(protein binding)//GO:0045296(cadherin binding)//GO:0051018(protein kinase A binding)//GO:0051117(ATPase binding)
ENSG00000178035	-3.16715	-1.66319	0.0160165	0.0862917	20.3727	64.365	52	68	60	68	23.0231	17.7223	65.3087	63.4213	chr3	49024325	49029447	-	chr3:49024325-49029447	IMPDH2	protein_coding	3615	IMPD2|IMPDH-II	MIM:146691|HGNC:HGNC:6053|Ensembl:ENSG00000178035	3p21.31	inosine monophosphate dehydrogenase 2	hsa00230(Purine metabolism)//hsa00983(Drug metabolism - other enzymes)//hsa01100(Metabolic pathways)	GO:0055114(oxidation-reduction process)//GO:0006164(purine nucleotide biosynthetic process)//GO:0007623(circadian rhythm)//GO:0006177(GMP biosynthetic process)//GO:0043312(neutrophil degranulation)//GO:0009168(purine ribonucleoside monophosphate biosynthetic process)//GO:0006183(GTP biosynthetic process)//GO:0046651(lymphocyte proliferation)//GO:0060041(retina development in camera-type eye)//GO:…	GO:0005634(nucleus)//GO:0005737(cytoplasm)//GO:0016020(membrane)//GO:0005829(cytosol)//GO:0005778(peroxisomal membrane)//GO:0005576(extracellular region)//GO:0070062(extracellular exosome)//GO:0034774(secretory granule lumen)//GO:1904813(ficolin-1-rich granule lumen)	GO:0003824(catalytic activity)//GO:0016491(oxidoreductase activity)//GO:0003938(IMP dehydrogenase activity)//GO:0003723(RNA binding)//GO:0046872(metal ion binding)//GO:0000166(nucleotide binding)//GO:0003677(DNA binding)//GO:0005515(protein binding)//GO:0042802(identical protein binding)
ENSG00000104343	-209.271	-7.70923	0.016201	0.0869026	0	13.0573	0	0	0	28	0	0	0	26.1146	chr8	73780097	73878910	-	chr8:73780097-73878910	UBE2W	protein_coding	55284	UBC-16|UBC16	MIM:614277|HGNC:HGNC:25616|Ensembl:ENSG00000104343	8q21.11	ubiquitin conjugating enzyme E2 W	hsa04120(Ubiquitin mediated proteolysis)	GO:0016567(protein ubiquitination)//GO:0006281(DNA repair)//GO:0006974(cellular response to DNA damage stimulus)//GO:0043161(proteasome-mediated ubiquitin-dependent protein catabolic process)//GO:0000209(protein polyubiquitination)//GO:0006515(protein quality control for misfolded or incompletely synthesized proteins)//GO:0070979(protein K11-linked ubiquitination)//GO:0006513(protein monoubiquiti…	GO:0005634(nucleus)//GO:0005654(nucleoplasm)//GO:0016020(membrane)//GO:0016021(integral component of membrane)	GO:0000166(nucleotide binding)//GO:0005524(ATP binding)//GO:0016740(transferase activity)//GO:0005515(protein binding)//GO:0004842(ubiquitin-protein transferase activity)//GO:0061631(ubiquitin conjugating enzyme activity)//GO:0031625(ubiquitin protein ligase binding)
ENSG00000163110	-209.271	-7.70923	0.016201	0.0869026	0	13.0573	0	0	0	28	0	0	0	26.1146	chr4	94451857	94668227	+	chr4:94451857-94668227	PDLIM5	protein_coding	10611	ENH|ENH1|L9|LIM	MIM:605904|HGNC:HGNC:17468|Ensembl:ENSG00000163110	4q22.3	PDZ and LIM domain 5		GO:0061049(cell growth involved in cardiac muscle cell development)//GO:0030036(actin cytoskeleton organization)//GO:0007507(heart development)//GO:0061061(muscle structure development)//GO:0098609(cell-cell adhesion)//GO:0061001(regulation of dendritic spine morphogenesis)//GO:0051963(regulation of synapse assembly)	GO:0005737(cytoplasm)//GO:0016020(membrane)//GO:0005829(cytosol)//GO:0030054(cell junction)//GO:0042995(cell projection)//GO:0045202(synapse)//GO:0014069(postsynaptic density)//GO:0098793(presynapse)//GO:0005912(adherens junction)//GO:0031941(filamentous actin)//GO:0098794(postsynapse)//GO:0001725(stress fiber)//GO:0030018(Z disc)//GO:0015629(actin cytoskeleton)	GO:0005515(protein binding)//GO:0046872(metal ion binding)//GO:0003779(actin binding)//GO:0051371(muscle alpha-actinin binding)//GO:0098641(cadherin binding involved in cell-cell adhesion)//GO:0005080(protein kinase C binding)//GO:0042805(actinin binding)//GO:0047485(protein N-terminus binding)
ENSG00000230358	-29.7578	-4.8952	0.0165003	0.0879295	0.351687	10.1836	1	1	11	9	0.442752	0.260622	11.9733	8.39399	chr7	67278714	67286664	+	chr7:67278714-67286664	SPDYE21	protein_coding	442572	SPDYE21P	HGNC:HGNC:51517|Ensembl:ENSG00000230358	7q11.21	speedy/RINGO cell cycle regulator family member E21
ENSG00000122786	-171.985	-7.42613	0.0167384	0.0888118	0	10.7257	0	0	0	23	0	0	0	21.4513	chr7	134744252	134970729	+	chr7:134744252-134970729	CALD1	protein_coding	800	CDM|H-CAD|HCAD|L-CAD|LCAD|NAG22	MIM:114213|HGNC:HGNC:1441|Ensembl:ENSG00000122786	7q33	caldesmon 1	hsa04270(Vascular smooth muscle contraction)	GO:0006936(muscle contraction)	GO:0005737(cytoplasm)//GO:0005856(cytoskeleton)//GO:0005886(plasma membrane)//GO:0015629(actin cytoskeleton)//GO:0030016(myofibril)//GO:0005829(cytosol)//GO:0016020(membrane)//GO:0030478(actin cap)	GO:0003779(actin binding)//GO:0005516(calmodulin binding)//GO:0017022(myosin binding)//GO:0005515(protein binding)//GO:0045296(cadherin binding)//GO:0005523(tropomyosin binding)
ENSG00000119013	-15.409	-3.9457	0.0169514	0.0897468	0.794439	11.5826	3	1	11	12	1.32826	0.260622	11.9733	11.192	chr2	201071433	201085750	+	chr2:201071433-201085750	NDUFB3	protein_coding	4709	B12|CI-B12|MC1DN25	MIM:603839|HGNC:HGNC:7698|Ensembl:ENSG00000119013	2q33.1	NADH:ubiquinone oxidoreductase subunit B3	hsa00190(Oxidative phosphorylation)//hsa01100(Metabolic pathways)//hsa04714(Thermogenesis)//hsa04723(Retrograde endocannabinoid signaling)//hsa04932(Non-alcoholic fatty liver disease)//hsa05010(Alzheimer disease)//hsa05012(Parkinson disease)//hsa05014(Amyotrophic lateral sclerosis)//hsa05016(Huntington disease)//hsa05020(Prion disease)//hsa05022(Pathways of neurodegeneration - multiple diseases)/…	GO:0022900(electron transport chain)//GO:0055114(oxidation-reduction process)//GO:0032981(mitochondrial respiratory chain complex I assembly)//GO:0006120(mitochondrial electron transport, NADH to ubiquinone)	GO:0005739(mitochondrion)//GO:0016020(membrane)//GO:0016021(integral component of membrane)//GO:0005743(mitochondrial inner membrane)//GO:0070469(respirasome)//GO:0005747(mitochondrial respiratory chain complex I)	GO:0008137(NADH dehydrogenase (ubiquinone) activity)
ENSG00000105723	-2.94137	-1.55649	0.0172201	0.0907179	42.4063	125.072	65	215	91	162	28.7789	56.0337	99.0515	151.092	chr19	42226225	42242625	-	chr19:42226225-42242625	GSK3A	protein_coding	2931	-	MIM:606784|HGNC:HGNC:4616|Ensembl:ENSG00000105723	19q13.2	glycogen synthase kinase 3 alpha	hsa04062(Chemokine signaling pathway)//hsa04728(Dopaminergic synapse)//hsa04932(Non-alcoholic fatty liver disease)//hsa05131(Shigellosis)	GO:0006468(protein phosphorylation)//GO:0009968(negative regulation of signal transduction)//GO:0005975(carbohydrate metabolic process)//GO:0005977(glycogen metabolic process)//GO:0016055(Wnt signaling pathway)//GO:0061052(negative regulation of cell growth involved in cardiac muscle cell development)//GO:0010628(positive regulation of gene expression)//GO:1902004(positive regulation of amyloid-b…	GO:0005739(mitochondrion)//GO:0043025(neuronal cell body)//GO:0005737(cytoplasm)//GO:0005874(microtubule)//GO:0098794(postsynapse)//GO:0005634(nucleus)//GO:0005829(cytosol)//GO:0030424(axon)//GO:0030877(beta-catenin destruction complex)//GO:1990635(proximal dendrite)//GO:0097440(apical dendrite)	GO:0005524(ATP binding)//GO:0004672(protein kinase activity)//GO:0000166(nucleotide binding)//GO:0004674(protein serine/threonine kinase activity)//GO:0016740(transferase activity)//GO:0050321(tau-protein kinase activity)//GO:0005515(protein binding)//GO:0016301(kinase activity)//GO:0005102(signaling receptor binding)//GO:0019901(protein kinase binding)//GO:0034236(protein kinase A catalytic subu…
ENSG00000257093	-121.862	-6.92911	0.0172726	0.0907179	0	7.61824	0	0	8	7	0	0	8.70782	6.52866	chr7	141656728	141702166	-	chr7:141656728-141702166	DENND11	protein_coding	57189	KIAA1147|LCHN|PRO2561	HGNC:HGNC:29472|Ensembl:ENSG00000257093	7q34	DENN domain containing 11		GO:0050790(regulation of catalytic activity)	GO:0005737(cytoplasm)	GO:0005085(guanyl-nucleotide exchange factor activity)
ENSG00000186687	-173.192	-7.43623	0.0172831	0.0907179	0	10.8036	0	0	1	22	0	0	1.08848	20.5186	chr5	131170944	131205428	+	chr5:131170944-131205428	LYRM7	protein_coding	90624	C5orf31|MC3DN8|MZM1L	MIM:615831|HGNC:HGNC:28072|Ensembl:ENSG00000186687	5q23.3-q31.1	LYR motif containing 7		GO:0045333(cellular respiration)//GO:0034551(mitochondrial respiratory chain complex III assembly)	GO:0005739(mitochondrion)//GO:0005759(mitochondrial matrix)//GO:0031966(mitochondrial membrane)	GO:0005515(protein binding)
ENSG00000134851	-7.03241	-2.81402	0.0173404	0.0908234	2.8135	19.5904	8	8	24	14	3.54202	2.08497	26.1235	13.0573	chr4	55395957	55453397	+	chr4:55395957-55453397	TMEM165	protein_coding	55858	CDG2K|FT27|GDT1|SLC64A1|TMPT27|TPARL	MIM:614726|HGNC:HGNC:30760|Ensembl:ENSG00000134851	4q12	transmembrane protein 165		GO:0006487(protein N-linked glycosylation)//GO:0070588(calcium ion transmembrane transport)//GO:0006874(cellular calcium ion homeostasis)//GO:0032472(Golgi calcium ion transport)//GO:0035751(regulation of lysosomal lumen pH)//GO:0032468(Golgi calcium ion homeostasis)//GO:0071421(manganese ion transmembrane transport)	GO:0016020(membrane)//GO:0016021(integral component of membrane)//GO:0005794(Golgi apparatus)//GO:0043231(intracellular membrane-bounded organelle)//GO:0005768(endosome)//GO:0005765(lysosomal membrane)//GO:0000139(Golgi membrane)//GO:0010008(endosome membrane)//GO:0005764(lysosome)//GO:0031902(late endosome membrane)//GO:0031901(early endosome membrane)//GO:0032588(trans-Golgi network membrane)	GO:0005384(manganese ion transmembrane transporter activity)//GO:0015085(calcium ion transmembrane transporter activity)//GO:0046873(metal ion transmembrane transporter activity)
ENSG00000137936	-158.063	-7.30436	0.0178995	0.0935514	0	9.872	0	0	7	13	0	0	7.61934	12.1247	chr1	93561741	93847150	-	chr1:93561741-93847150	BCAR3	protein_coding	8412	AND-34|MIG7|NSP2|SH2D3B	MIM:604704|HGNC:HGNC:973|Ensembl:ENSG00000137936	1p22.1	BCAR3 adaptor protein, NSP family member		GO:0007165(signal transduction)//GO:0007264(small GTPase mediated signal transduction)//GO:0043547(positive regulation of GTPase activity)//GO:0043410(positive regulation of MAPK cascade)//GO:0008286(insulin receptor signaling pathway)//GO:0045740(positive regulation of DNA replication)//GO:0033138(positive regulation of peptidyl-serine phosphorylation)//GO:0042493(response to drug)//GO:0045742(p…	GO:0005737(cytoplasm)//GO:0016020(membrane)//GO:0005925(focal adhesion)//GO:0030054(cell junction)	GO:0005085(guanyl-nucleotide exchange factor activity)//GO:0005515(protein binding)//GO:0001784(phosphotyrosine residue binding)//GO:0019900(kinase binding)
ENSG00000005436	-2.79326	-1.48195	0.0181036	0.0944169	51.1798	142.716	127	177	96	194	56.2295	46.13	104.494	180.937	chr2	75652000	75710985	-	chr2:75652000-75710985	GCFC2	protein_coding	6936	C2orf3|DNABF|GCF|TCF9	MIM:189901|HGNC:HGNC:1317|Ensembl:ENSG00000005436	2p12	GC-rich sequence DNA-binding factor 2		GO:0006355(regulation of transcription, DNA-templated)//GO:0006397(mRNA processing)//GO:0008380(RNA splicing)//GO:0000245(spliceosomal complex assembly)//GO:0000398(mRNA splicing, via spliceosome)//GO:0045892(negative regulation of transcription, DNA-templated)	GO:0005634(nucleus)//GO:0005654(nucleoplasm)//GO:0005829(cytosol)//GO:0005730(nucleolus)//GO:0071008(U2-type post-mRNA release spliceosomal complex)	GO:0003677(DNA binding)//GO:0005515(protein binding)
ENSG00000112972	-201.799	-7.65677	0.01828	0.095134	0	12.591	0	0	0	27	0	0	0	25.182	chr5	43287470	43313512	-	chr5:43287470-43313512	HMGCS1	protein_coding	3157	HMGCS	MIM:142940|HGNC:HGNC:5007|Ensembl:ENSG00000112972	5p12	3-hydroxy-3-methylglutaryl-CoA synthase 1	hsa00072(Synthesis and degradation of ketone bodies)//hsa00280(Valine, leucine and isoleucine degradation)//hsa00650(Butanoate metabolism)//hsa00900(Terpenoid backbone biosynthesis)//hsa01100(Metabolic pathways)//hsa03320(PPAR signaling pathway)	GO:0008299(isoprenoid biosynthetic process)//GO:0006629(lipid metabolic process)//GO:0001889(liver development)//GO:0006084(acetyl-CoA metabolic process)//GO:0006694(steroid biosynthetic process)//GO:0006695(cholesterol biosynthetic process)//GO:0007420(brain development)//GO:0008202(steroid metabolic process)//GO:0008203(cholesterol metabolic process)//GO:0008584(male gonad development)//GO:0009…	GO:0005737(cytoplasm)//GO:0005829(cytosol)	GO:0003824(catalytic activity)//GO:0004421(hydroxymethylglutaryl-CoA synthase activity)//GO:0016740(transferase activity)//GO:0016746(transferase activity, transferring acyl groups)//GO:0042803(protein homodimerization activity)//GO:0008144(drug binding)//GO:0016853(isomerase activity)//GO:0042802(identical protein binding)//GO:0043177(organic acid binding)
ENSG00000094916	-17.5608	-4.13429	0.0188496	0.0975347	1.99238	33.8876	9	0	4	68	3.98477	0	4.35391	63.4213	chr12	54230942	54280133	-	chr12:54230942-54280133	CBX5	protein_coding	23468	HEL25|HP1|HP1A	MIM:604478|HGNC:HGNC:1555|Ensembl:ENSG00000094916	12q13.13	chromobox 5		GO:0006974(cellular response to DNA damage stimulus)//GO:0016032(viral process)//GO:0000122(negative regulation of transcription by RNA polymerase II)//GO:0045892(negative regulation of transcription, DNA-templated)//GO:0070317(negative regulation of G0 to G1 transition)//GO:0007596(blood coagulation)	GO:0005634(nucleus)//GO:0005654(nucleoplasm)//GO:0005694(chromosome)//GO:0000775(chromosome, centromeric region)//GO:0032991(protein-containing complex)//GO:0000781(chromosome, telomeric region)//GO:1990904(ribonucleoprotein complex)//GO:0005635(nuclear envelope)//GO:0005730(nucleolus)//GO:0017053(transcription repressor complex)//GO:0016605(PML body)//GO:0005721(pericentric heterochromatin)//GO:…	GO:0005515(protein binding)//GO:0042802(identical protein binding)//GO:0043021(ribonucleoprotein complex binding)//GO:0044877(protein-containing complex binding)//GO:0035064(methylated histone binding)//GO:0030674(protein-macromolecule adaptor activity)//GO:0070491(repressing transcription factor binding)//GO:0003682(chromatin binding)//GO:0042826(histone deacetylase binding)
ENSG00000163900	-7.58548	-2.92324	0.018861	0.0975347	3.12594	23.32	10	7	18	29	4.42752	1.82435	19.5926	27.0473	chr3	185476496	185499057	-	chr3:185476496-185499057	TMEM41A	protein_coding	90407	2900010K02Rik	HGNC:HGNC:30544|Ensembl:ENSG00000163900	3q27.2	transmembrane protein 41A			GO:0016020(membrane)//GO:0016021(integral component of membrane)	GO:0005515(protein binding)
ENSG00000203668	-51.9354	-5.69865	0.0192456	0.0988965	0.260622	14.7679	0	2	4	27	0	0.521243	4.35391	25.182	chr1	241628851	241640369	-	chr1:241628851-241640369	CHML	protein_coding	1122	REP2	MIM:118825|HGNC:HGNC:1941|Ensembl:ENSG00000203668	1q43	CHM like Rab escort protein		GO:0006886(intracellular protein transport)//GO:0018344(protein geranylgeranylation)//GO:0007264(small GTPase mediated signal transduction)//GO:0050790(regulation of catalytic activity)//GO:0043547(positive regulation of GTPase activity)//GO:0016192(vesicle-mediated transport)//GO:0043687(post-translational protein modification)//GO:0007186(G protein-coupled receptor signaling pathway)//GO:000716…	GO:0005968(Rab-protein geranylgeranyltransferase complex)//GO:0005737(cytoplasm)//GO:0005654(nucleoplasm)//GO:0005829(cytosol)//GO:0005634(nucleus)//GO:0016021(integral component of membrane)//GO:0016020(membrane)	GO:0005092(GDP-dissociation inhibitor activity)//GO:0005096(GTPase activator activity)//GO:0031267(small GTPase binding)//GO:0004930(G protein-coupled receptor activity)
ENSG00000177556	-59.9296	-5.9052	0.0196949	0.100383	0.221376	11.1931	1	0	6	17	0.442752	0	6.53087	15.8553	chr5	151742316	151772532	-	chr5:151742316-151772532	ATOX1	protein_coding	475	ATX1|HAH1	MIM:602270|HGNC:HGNC:798|Ensembl:ENSG00000177556	5q33.1	antioxidant 1 copper chaperone	hsa04978(Mineral absorption)	GO:0030001(metal ion transport)//GO:0006825(copper ion transport)//GO:0006878(cellular copper ion homeostasis)//GO:0006979(response to oxidative stress)//GO:0043066(negative regulation of apoptotic process)//GO:0060003(copper ion export)//GO:0006811(ion transport)	GO:0005829(cytosol)	GO:0046872(metal ion binding)//GO:0051117(ATPase binding)//GO:0005515(protein binding)//GO:0005507(copper ion binding)//GO:0016530(metallochaperone activity)//GO:0016531(copper chaperone activity)//GO:0032767(copper-dependent protein binding)
ENSG00000144791	-43.6643	-5.44838	0.0197146	0.100383	0.390932	18.2649	0	3	1	38	0	0.781865	1.08848	35.4413	chr3	45555394	45686341	+	chr3:45555394-45686341	LIMD1	protein_coding	8994	-	MIM:604543|HGNC:HGNC:6612|Ensembl:ENSG00000144791	3p21.31	LIM domain containing 1	hsa04390(Hippo signaling pathway)//hsa04392(Hippo signaling pathway - multiple species)	GO:0006355(regulation of transcription, DNA-templated)//GO:0045892(negative regulation of transcription, DNA-templated)//GO:0016310(phosphorylation)//GO:0031047(gene silencing by RNA)//GO:0007010(cytoskeleton organization)//GO:0090090(negative regulation of canonical Wnt signaling pathway)//GO:0016477(cell migration)//GO:0061418(regulation of transcription from RNA polymerase II promoter in respo…	GO:0005634(nucleus)//GO:0005654(nucleoplasm)//GO:0005886(plasma membrane)//GO:0005925(focal adhesion)//GO:0005737(cytoplasm)//GO:0005912(adherens junction)//GO:0030054(cell junction)//GO:0000932(P-body)//GO:0005667(transcription regulator complex)//GO:0005829(cytosol)//GO:0016442(RISC complex)	GO:0046872(metal ion binding)//GO:0005515(protein binding)//GO:0003714(transcription corepressor activity)
ENSG00000196387	-4.73669	-2.24388	0.0197401	0.100383	7.30693	34.2025	23	17	26	43	10.1833	4.43057	28.3004	40.1046	chr12	133080474	133107526	+	chr12:133080474-133107526	ZNF140	protein_coding	7699	pHZ-39	MIM:604082|HGNC:HGNC:12925|Ensembl:ENSG00000196387	12q24.33	zinc finger protein 140	hsa05168(Herpes simplex virus 1 infection)	GO:0006355(regulation of transcription, DNA-templated)//GO:0006357(regulation of transcription by RNA polymerase II)//GO:0000122(negative regulation of transcription by RNA polymerase II)	GO:0005634(nucleus)	GO:0003676(nucleic acid binding)//GO:0046872(metal ion binding)//GO:0003677(DNA binding)//GO:0005515(protein binding)//GO:0000981(DNA-binding transcription factor activity, RNA polymerase II-specific)//GO:0000978(RNA polymerase II cis-regulatory region sequence-specific DNA binding)//GO:0001227(DNA-binding transcription repressor activity, RNA polymerase II-specific)//GO:1990837(sequence-specific…
ENSG00000148943	-165.716	-7.37257	0.0199892	0.100658	0	10.3372	0	0	1	21	0	0	1.08848	19.586	chr11	27494418	27506769	-	chr11:27494418-27506769	LIN7C	protein_coding	55327	LIN-7-C|LIN-7C|MALS-3|MALS3|VELI3	MIM:612332|HGNC:HGNC:17789|Ensembl:ENSG00000148943	11p14.1	lin-7 homolog C, crumbs cell polarity complex component		GO:0015031(protein transport)//GO:0006887(exocytosis)//GO:0007269(neurotransmitter secretion)//GO:0045199(maintenance of epithelial cell apical/basal polarity)//GO:1903361(protein localization to basolateral plasma membrane)//GO:0002011(morphogenesis of an epithelial sheet)	GO:0005737(cytoplasm)//GO:0016020(membrane)//GO:0005886(plasma membrane)//GO:0098793(presynapse)//GO:0030054(cell junction)//GO:0045202(synapse)//GO:0016323(basolateral plasma membrane)//GO:0045211(postsynaptic membrane)//GO:0005923(bicellular tight junction)//GO:0098839(postsynaptic density membrane)//GO:0005911(cell-cell junction)//GO:0097025(MPP7-DLG1-LIN7 complex)//GO:0098978(glutamatergic sy…	GO:0005515(protein binding)//GO:0019904(protein domain specific binding)//GO:0008092(cytoskeletal protein binding)//GO:0097016(L27 domain binding)//GO:0030165(PDZ domain binding)
ENSG00000184226	-31.2607	-4.96628	0.0200141	0.100658	0.521243	17.3322	0	4	1	36	0	1.04249	1.08848	33.576	chr13	66302834	67230445	-	chr13:66302834-67230445	PCDH9	protein_coding	5101	-	MIM:603581|HGNC:HGNC:8661|Ensembl:ENSG00000184226	13q21.32	protocadherin 9		GO:0007156(homophilic cell adhesion via plasma membrane adhesion molecules)//GO:0007155(cell adhesion)//GO:0030900(forebrain development)	GO:0005886(plasma membrane)//GO:0016020(membrane)//GO:0016021(integral component of membrane)//GO:0005887(integral component of plasma membrane)//GO:0030426(growth cone)//GO:0044291(cell-cell contact zone)	GO:0005509(calcium ion binding)
ENSG00000106290	-4.75833	-2.25046	0.0200189	0.100658	8.36352	39.9565	16	37	40	39	7.08404	9.643	43.5391	36.374	chr7	100107070	100119841	-	chr7:100107070-100119841	TAF6	protein_coding	6878	ALYUS|MGC:8964|TAF(II)70|TAF(II)80|TAF2E|TAFII-70|TAFII-80|TAFII70|TAFII80|TAFII85	MIM:602955|HGNC:HGNC:11540|Ensembl:ENSG00000106290	7q22.1	TATA-box binding protein associated factor 6	hsa03022(Basal transcription factors)	GO:0006352(DNA-templated transcription, initiation)//GO:0006367(transcription initiation from RNA polymerase II promoter)//GO:0006915(apoptotic process)//GO:0045944(positive regulation of transcription by RNA polymerase II)//GO:0006366(transcription by RNA polymerase II)//GO:0008285(negative regulation of cell population proliferation)//GO:0016573(histone acetylation)//GO:0045786(negative regulat…	GO:0005669(transcription factor TFIID complex)//GO:0000124(SAGA complex)//GO:0046695(SLIK (SAGA-like) complex)//GO:0005634(nucleus)//GO:0005654(nucleoplasm)//GO:0005829(cytosol)//GO:0032991(protein-containing complex)//GO:0033276(transcription factor TFTC complex)//GO:0071339(MLL1 complex)	GO:0046982(protein heterodimerization activity)//GO:0016251(RNA polymerase II general transcription initiation factor activity)//GO:0003677(DNA binding)//GO:0005515(protein binding)//GO:0003713(transcription coactivator activity)//GO:0017162(aryl hydrocarbon receptor binding)
ENSG00000164733	-9.04372	-3.17692	0.0200738	0.100658	2.82607	24.8737	11	3	14	37	4.87027	0.781865	15.2387	34.5086	chr8	11842524	11869533	-	chr8:11842524-11869533	CTSB	protein_coding	1508	APPS|CPSB|RECEUP	MIM:116810|HGNC:HGNC:2527|Ensembl:ENSG00000164733	8p23.1	cathepsin B	hsa04140(Autophagy - animal)//hsa04142(Lysosome)//hsa04210(Apoptosis)//hsa04612(Antigen processing and presentation)//hsa04621(NOD-like receptor signaling pathway)//hsa04924(Renin secretion)	GO:0006508(proteolysis)//GO:0050790(regulation of catalytic activity)//GO:0043312(neutrophil degranulation)//GO:0042981(regulation of apoptotic process)//GO:0002224(toll-like receptor signaling pathway)//GO:0030855(epithelial cell differentiation)//GO:0030574(collagen catabolic process)//GO:0051603(proteolysis involved in cellular protein catabolic process)//GO:0097067(cellular response to thyroi…	GO:0005615(extracellular space)//GO:0016020(membrane)//GO:0005886(plasma membrane)//GO:0005576(extracellular region)//GO:0016324(apical plasma membrane)//GO:0005764(lysosome)//GO:0048471(perinuclear region of cytoplasm)//GO:0042470(melanosome)//GO:0070062(extracellular exosome)//GO:0062023(collagen-containing extracellular matrix)//GO:0005622(intracellular)//GO:1904813(ficolin-1-rich granule lume…	GO:0008234(cysteine-type peptidase activity)//GO:0004197(cysteine-type endopeptidase activity)//GO:0008233(peptidase activity)//GO:0016787(hydrolase activity)//GO:0005515(protein binding)//GO:0005518(collagen binding)//GO:0043394(proteoglycan binding)//GO:0004175(endopeptidase activity)
ENSG00000120802	-10.6813	-3.41701	0.0201754	0.100658	3.0223	32.3339	6	13	8	60	2.65651	3.38808	8.70782	55.9599	chr12	98515579	98550351	+	chr12:98515579-98550351	TMPO	protein_coding	7112	CMD1T|LAP2|LEMD4|PRO0868|TP	MIM:188380|HGNC:HGNC:11875|Ensembl:ENSG00000120802	12q23.1	thymopoietin		GO:0006355(regulation of transcription, DNA-templated)	GO:0005634(nucleus)//GO:0005737(cytoplasm)//GO:0016020(membrane)//GO:0016021(integral component of membrane)//GO:0031965(nuclear membrane)//GO:0005637(nuclear inner membrane)//GO:0005635(nuclear envelope)//GO:0005694(chromosome)//GO:0000785(chromatin)	GO:0003677(DNA binding)//GO:0005515(protein binding)//GO:0005521(lamin binding)//GO:0045296(cadherin binding)
ENSG00000073598	-4.13903	-2.04929	0.0202443	0.100658	8.49383	35.291	16	38	28	43	7.08404	9.90362	30.4774	40.1046	chr17	35121615	35130732	+	chr17:35121615-35130732	FNDC8	protein_coding	54752	-	HGNC:HGNC:25286|Ensembl:ENSG00000073598	17q12	fibronectin type III domain containing 8			GO:0005634(nucleus)	GO:0005515(protein binding)
ENSG00000136451	-159.467	-7.31711	0.0203262	0.100658	0	9.9488	0	0	2	19	0	0	2.17696	17.7206	chr17	57971547	57988259	-	chr17:57971547-57988259	VEZF1	protein_coding	7716	DB1|ZNF161	MIM:606747|HGNC:HGNC:12949|Ensembl:ENSG00000136451	17q22	vascular endothelial zinc finger 1		GO:0045603(positive regulation of endothelial cell differentiation)//GO:0006357(regulation of transcription by RNA polymerase II)//GO:0045944(positive regulation of transcription by RNA polymerase II)//GO:0006968(cellular defense response)//GO:0001525(angiogenesis)//GO:0001885(endothelial cell development)	GO:0005654(nucleoplasm)//GO:0005634(nucleus)	GO:0046872(metal ion binding)//GO:0003677(DNA binding)//GO:0005515(protein binding)//GO:0000977(RNA polymerase II transcription regulatory region sequence-specific DNA binding)//GO:0000981(DNA-binding transcription factor activity, RNA polymerase II-specific)//GO:0001228(DNA-binding transcription activator activity, RNA polymerase II-specific)
ENSG00000144426	-159.467	-7.31711	0.0203262	0.100658	0	9.9488	0	0	2	19	0	0	2.17696	17.7206	chr2	203014608	203226378	+	chr2:203014608-203226378	NBEAL1	protein_coding	65065	A530083I02Rik|ALS2CR16|ALS2CR17	MIM:609816|HGNC:HGNC:20681|Ensembl:ENSG00000144426	2q33.2	neurobeachin like 1		GO:0008104(protein localization)	GO:0005829(cytosol)//GO:0016020(membrane)	GO:0005515(protein binding)//GO:0019901(protein kinase binding)
ENSG00000177565	-154.424	-7.27075	0.0205708	0.100658	0	9.63828	0	0	4	16	0	0	4.35391	14.9227	chr3	177019340	177228000	-	chr3:177019340-177228000	TBL1XR1	protein_coding	79718	C21|DC42|IRA1|MRD41|TBLR1	MIM:608628|HGNC:HGNC:29529|Ensembl:ENSG00000177565	3q26.32	TBL1X receptor 1	hsa04310(Wnt signaling pathway)	GO:0006325(chromatin organization)//GO:0043161(proteasome-mediated ubiquitin-dependent protein catabolic process)//GO:0045893(positive regulation of transcription, DNA-templated)//GO:0006357(regulation of transcription by RNA polymerase II)//GO:0000122(negative regulation of transcription by RNA polymerase II)//GO:0045944(positive regulation of transcription by RNA polymerase II)//GO:0090263(posi…	GO:0005634(nucleus)//GO:0005654(nucleoplasm)//GO:0000118(histone deacetylase complex)//GO:0072686(mitotic spindle)//GO:0017053(transcription repressor complex)	GO:0005515(protein binding)//GO:0000976(transcription regulatory region sequence-specific DNA binding)//GO:0003714(transcription corepressor activity)//GO:0047485(protein N-terminus binding)//GO:0042393(histone binding)//GO:0008013(beta-catenin binding)
ENSG00000113300	-194.326	-7.60234	0.0206583	0.100658	0	12.1247	0	0	0	26	0	0	0	24.2493	chr5	180494379	180578358	+	chr5:180494379-180578358	CNOT6	protein_coding	57472	CCR4|Ccr4a	MIM:608951|HGNC:HGNC:14099|Ensembl:ENSG00000113300	5q35.3	CCR4-NOT transcription complex subunit 6	hsa03018(RNA degradation)	GO:0045893(positive regulation of transcription, DNA-templated)//GO:0006417(regulation of translation)//GO:0090305(nucleic acid phosphodiester bond hydrolysis)//GO:0031047(gene silencing by RNA)//GO:0090503(RNA phosphodiester bond hydrolysis, exonucleolytic)//GO:0000289(nuclear-transcribed mRNA poly(A) tail shortening)//GO:0010606(positive regulation of cytoplasmic mRNA processing body assembly)/…	GO:0005634(nucleus)//GO:0005737(cytoplasm)//GO:0016020(membrane)//GO:0005829(cytosol)//GO:0030014(CCR4-NOT complex)	GO:0005515(protein binding)//GO:0004535(poly(A)-specific ribonuclease activity)//GO:0003723(RNA binding)//GO:0046872(metal ion binding)//GO:0016787(hydrolase activity)//GO:0004518(nuclease activity)//GO:0004527(exonuclease activity)//GO:0000175(3'-5'-exoribonuclease activity)//GO:0030374(nuclear receptor transcription coactivator activity)//GO:0004532(exoribonuclease activity)
ENSG00000115904	-194.326	-7.60234	0.0206583	0.100658	0	12.1247	0	0	0	26	0	0	0	24.2493	chr2	38981549	39124345	-	chr2:38981549-39124345	SOS1	protein_coding	6654	GF1|GGF1|GINGF|HGF|NS4|SOS-1	MIM:182530|HGNC:HGNC:11187|Ensembl:ENSG00000115904	2p22.1	SOS Ras/Rac guanine nucleotide exchange factor 1	hsa01521(EGFR tyrosine kinase inhibitor resistance)//hsa01522(Endocrine resistance)//hsa04010(MAPK signaling pathway)//hsa04012(ErbB signaling pathway)//hsa04014(Ras signaling pathway)//hsa04062(Chemokine signaling pathway)//hsa04068(FoxO signaling pathway)//hsa04072(Phospholipase D signaling pathway)//hsa04150(mTOR signaling pathway)//hsa04151(PI3K-Akt signaling pathway)//hsa04510(Focal adhesion…	GO:0007264(small GTPase mediated signal transduction)//GO:0050790(regulation of catalytic activity)//GO:0043547(positive regulation of GTPase activity)//GO:0038095(Fc-epsilon receptor signaling pathway)//GO:0050900(leukocyte migration)//GO:0051056(regulation of small GTPase mediated signal transduction)//GO:0000165(MAPK cascade)//GO:0007186(G protein-coupled receptor signaling pathway)//GO:000716…	GO:0005886(plasma membrane)//GO:0005829(cytosol)//GO:0005737(cytoplasm)//GO:0014069(postsynaptic density)//GO:0043025(neuronal cell body)	GO:0003677(DNA binding)//GO:0005085(guanyl-nucleotide exchange factor activity)//GO:0046982(protein heterodimerization activity)//GO:0005515(protein binding)//GO:0005096(GTPase activator activity)//GO:0017124(SH3 domain binding)
ENSG00000138448	-194.326	-7.60234	0.0206583	0.100658	0	12.1247	0	0	0	26	0	0	0	24.2493	chr2	186590056	186680901	+	chr2:186590056-186680901	ITGAV	protein_coding	3685	CD51|MSK8|VNRA|VTNR	MIM:193210|HGNC:HGNC:6150|Ensembl:ENSG00000138448	2q32.1	integrin subunit alpha V	hsa04145(Phagosome)//hsa04151(PI3K-Akt signaling pathway)//hsa04510(Focal adhesion)//hsa04512(ECM-receptor interaction)//hsa04514(Cell adhesion molecules)//hsa04810(Regulation of actin cytoskeleton)//hsa04919(Thyroid hormone signaling pathway)//hsa05163(Human cytomegalovirus infection)//hsa05165(Human papillomavirus infection)//hsa05200(Pathways in cancer)//hsa05205(Proteoglycans in cancer)//hsa0…	GO:0007155(cell adhesion)//GO:0008284(positive regulation of cell population proliferation)//GO:1905598(negative regulation of low-density lipoprotein receptor activity)//GO:0016032(viral process)//GO:0070588(calcium ion transmembrane transport)//GO:0007229(integrin-mediated signaling pathway)//GO:0001525(angiogenesis)//GO:0050900(leukocyte migration)//GO:0002479(antigen processing and presentati…	GO:0008305(integrin complex)//GO:0016020(membrane)//GO:0016021(integral component of membrane)//GO:0005829(cytosol)//GO:0005886(plasma membrane)//GO:0005925(focal adhesion)//GO:0030054(cell junction)//GO:0009986(cell surface)//GO:0005887(integral component of plasma membrane)//GO:0032587(ruffle membrane)//GO:0031528(microvillus membrane)//GO:0031258(lamellipodium membrane)//GO:0070062(extracellul…	GO:0046872(metal ion binding)//GO:0005515(protein binding)//GO:0001968(fibronectin binding)//GO:0050840(extracellular matrix binding)//GO:0001846(opsonin binding)//GO:0005080(protein kinase C binding)//GO:0005102(signaling receptor binding)//GO:0005178(integrin binding)//GO:0002020(protease binding)//GO:0005245(voltage-gated calcium channel activity)//GO:0001618(virus receptor activity)//GO:00150…
ENSG00000161813	-194.326	-7.60234	0.0206583	0.100658	0	12.1247	0	0	0	26	0	0	0	24.2493	chr12	50392383	50480004	+	chr12:50392383-50480004	LARP4	protein_coding	113251	PP13296	MIM:618657|HGNC:HGNC:24320|Ensembl:ENSG00000161813	12q13.12	La ribonucleoprotein 4		GO:0006412(translation)//GO:0007010(cytoskeleton organization)//GO:0022604(regulation of cell morphogenesis)//GO:0045727(positive regulation of translation)//GO:0010608(posttranscriptional regulation of gene expression)	GO:0005737(cytoplasm)//GO:0016020(membrane)//GO:0005829(cytosol)//GO:0022627(cytosolic small ribosomal subunit)//GO:0010494(cytoplasmic stress granule)//GO:0005844(polysome)	GO:0003676(nucleic acid binding)//GO:0003730(mRNA 3'-UTR binding)//GO:0003723(RNA binding)//GO:0005515(protein binding)//GO:0008143(poly(A) binding)
ENSG00000172380	-194.326	-7.60234	0.0206583	0.100658	0	12.1247	0	0	0	26	0	0	0	24.2493	chr1	67701475	67833467	-	chr1:67701475-67833467	GNG12	protein_coding	55970	-	MIM:615405|HGNC:HGNC:19663|Ensembl:ENSG00000172380	1p31.3	G protein subunit gamma 12	hsa04010(MAPK signaling pathway)//hsa04014(Ras signaling pathway)//hsa04062(Chemokine signaling pathway)//hsa04151(PI3K-Akt signaling pathway)//hsa04371(Apelin signaling pathway)//hsa04713(Circadian entrainment)//hsa04723(Retrograde endocannabinoid signaling)//hsa04724(Glutamatergic synapse)//hsa04725(Cholinergic synapse)//hsa04726(Serotonergic synapse)//hsa04727(GABAergic synapse)//hsa04728(Dopa…	GO:0007186(G protein-coupled receptor signaling pathway)//GO:0007165(signal transduction)//GO:0021987(cerebral cortex development)//GO:0032496(response to lipopolysaccharide)	GO:0005834(heterotrimeric G-protein complex)//GO:0016020(membrane)//GO:0005886(plasma membrane)//GO:0031680(G-protein beta/gamma-subunit complex)//GO:0070062(extracellular exosome)//GO:0005884(actin filament)	GO:0003924(GTPase activity)//GO:0005515(protein binding)//GO:0031681(G-protein beta-subunit binding)//GO:0030165(PDZ domain binding)//GO:0042301(phosphate ion binding)
ENSG00000197601	-194.326	-7.60234	0.0206583	0.100658	0	12.1247	0	0	0	26	0	0	0	24.2493	chr11	13668668	13732346	+	chr11:13668668-13732346	FAR1	protein_coding	84188	MLSTD2|PFCRD|SDR10E1	MIM:616107|HGNC:HGNC:26222|Ensembl:ENSG00000197601	11p15.3	fatty acyl-CoA reductase 1	hsa04146(Peroxisome)	GO:0055114(oxidation-reduction process)//GO:0006629(lipid metabolic process)//GO:0008611(ether lipid biosynthetic process)//GO:0035336(long-chain fatty-acyl-CoA metabolic process)//GO:0046474(glycerophospholipid biosynthetic process)//GO:0010025(wax biosynthetic process)	GO:0016020(membrane)//GO:0016021(integral component of membrane)//GO:0005777(peroxisome)//GO:0005778(peroxisomal membrane)//GO:0043231(intracellular membrane-bounded organelle)//GO:0005782(peroxisomal matrix)//GO:0005779(integral component of peroxisomal membrane)	GO:0080019(fatty-acyl-CoA reductase (alcohol-forming) activity)//GO:0016491(oxidoreductase activity)//GO:0005515(protein binding)//GO:0102965(alcohol-forming fatty acyl-CoA reductase activity)
ENSG00000197780	-194.326	-7.60234	0.0206583	0.100658	0	12.1247	0	0	0	26	0	0	0	24.2493	chr1	109062486	109076003	-	chr1:109062486-109076003	TAF13	protein_coding	6884	MRT60|TAF(II)18|TAF2K|TAFII-18|TAFII18	MIM:600774|HGNC:HGNC:11546|Ensembl:ENSG00000197780	1p13.3	TATA-box binding protein associated factor 13	hsa03022(Basal transcription factors)	GO:0006366(transcription by RNA polymerase II)//GO:0006367(transcription initiation from RNA polymerase II promoter)//GO:0006352(DNA-templated transcription, initiation)//GO:1901796(regulation of signal transduction by p53 class mediator)//GO:0042795(snRNA transcription by RNA polymerase II)	GO:0005634(nucleus)//GO:0005654(nucleoplasm)//GO:0005730(nucleolus)//GO:0005669(transcription factor TFIID complex)	GO:0046982(protein heterodimerization activity)//GO:0005515(protein binding)//GO:0008022(protein C-terminus binding)//GO:0016251(RNA polymerase II general transcription initiation factor activity)//GO:0017025(TBP-class protein binding)//GO:0003677(DNA binding)
ENSG00000197930	-194.326	-7.60234	0.0206583	0.100658	0	12.1247	0	0	0	26	0	0	0	24.2493	chr14	52639915	52695900	-	chr14:52639915-52695900	ERO1A	protein_coding	30001	ERO1-L|ERO1-L-alpha|ERO1-alpha|ERO1L|ERO1LA|Ero1alpha	MIM:615435|HGNC:HGNC:13280|Ensembl:ENSG00000197930	14q22.1	endoplasmic reticulum oxidoreductase 1 alpha	hsa04141(Protein processing in endoplasmic reticulum)//hsa05110(Vibrio cholerae infection)	GO:0055114(oxidation-reduction process)//GO:0018215(protein phosphopantetheinylation)//GO:0006915(apoptotic process)//GO:0006464(cellular protein modification process)//GO:0034976(response to endoplasmic reticulum stress)//GO:0034599(cellular response to oxidative stress)//GO:0070059(intrinsic apoptotic signaling pathway in response to endoplasmic reticulum stress)//GO:0009266(response to tempera…	GO:0005783(endoplasmic reticulum)//GO:0016020(membrane)//GO:0005789(endoplasmic reticulum membrane)//GO:0005788(endoplasmic reticulum lumen)//GO:0043231(intracellular membrane-bounded organelle)//GO:0030425(dendrite)	GO:0003756(protein disulfide isomerase activity)//GO:0016671(oxidoreductase activity, acting on a sulfur group of donors, disulfide as acceptor)//GO:0016491(oxidoreductase activity)//GO:0005515(protein binding)//GO:0015035(protein disulfide oxidoreductase activity)
ENSG00000042317	-7.335	-2.8748	0.0210137	0.102186	3.17928	23.9432	2	21	26	21	0.885504	5.47305	28.3004	19.586	chr14	88384924	88470350	+	chr14:88384924-88470350	SPATA7	protein_coding	55812	HEL-S-296|HSD-3.1|HSD3|LCA3	MIM:609868|HGNC:HGNC:20423|Ensembl:ENSG00000042317	14q31.3	spermatogenesis associated 7		GO:0007601(visual perception)//GO:0050896(response to stimulus)//GO:0000226(microtubule cytoskeleton organization)//GO:1903546(protein localization to photoreceptor outer segment)//GO:0045494(photoreceptor cell maintenance)//GO:1903621(protein localization to photoreceptor connecting cilium)	GO:0005737(cytoplasm)//GO:0005654(nucleoplasm)//GO:0005829(cytosol)//GO:0005856(cytoskeleton)//GO:0005739(mitochondrion)//GO:0042995(cell projection)//GO:0001750(photoreceptor outer segment)//GO:0036064(ciliary basal body)//GO:0015630(microtubule cytoskeleton)//GO:0005930(axoneme)//GO:0032391(photoreceptor connecting cilium)//GO:0120200(rod photoreceptor outer segment)//GO:0120206(photoreceptor d…	GO:0005515(protein binding)
ENSG00000108846	-13.5947	-3.76497	0.0211575	0.102681	1.23719	16.0912	5	1	15	17	2.21376	0.260622	16.3272	15.8553	chr17	50634777	50692253	+	chr17:50634777-50692253	ABCC3	protein_coding	8714	ABC31|EST90757|MLP2|MOAT-D|MRP3|cMOAT2	MIM:604323|HGNC:HGNC:54|Ensembl:ENSG00000108846	17q21.33	ATP binding cassette subfamily C member 3	hsa01523(Antifolate resistance)//hsa02010(ABC transporters)//hsa04976(Bile secretion)	GO:0055085(transmembrane transport)//GO:0150104(transport across blood-brain barrier)//GO:0042908(xenobiotic transport)//GO:0006855(drug transmembrane transport)//GO:0015721(bile acid and bile salt transport)//GO:0015722(canalicular bile acid transport)//GO:0071716(leukotriene transport)	GO:0016021(integral component of membrane)//GO:0005886(plasma membrane)//GO:0016020(membrane)//GO:0005887(integral component of plasma membrane)	GO:0005524(ATP binding)//GO:0042626(ATPase-coupled transmembrane transporter activity)//GO:0022857(transmembrane transporter activity)//GO:0000166(nucleotide binding)//GO:0016887(ATPase activity)//GO:0008559(ATPase-coupled xenobiotic transmembrane transporter activity)//GO:0042910(xenobiotic transmembrane transporter activity)//GO:0015164(glucuronoside transmembrane transporter activity)//GO:0015…
ENSG00000127054	-3.70207	-1.88833	0.021275	0.103047	10.3433	38.3227	22	42	31	46	9.74055	10.9461	33.7428	42.9026	chr1	1311585	1324687	-	chr1:1311585-1324687	INTS11	protein_coding	54973	CPSF3L|CPSF73L|INT11|RC-68|RC68	MIM:611354|HGNC:HGNC:26052|Ensembl:ENSG00000127054	1p36.33	integrator complex subunit 11		GO:0042795(snRNA transcription by RNA polymerase II)//GO:0016180(snRNA processing)	GO:0005634(nucleus)//GO:0005737(cytoplasm)//GO:0005654(nucleoplasm)//GO:0005829(cytosol)//GO:0072562(blood microparticle)//GO:0032039(integrator complex)	GO:0016787(hydrolase activity)//GO:0005515(protein binding)
ENSG00000106261	-157.038	-7.29497	0.0218698	0.105302	0	9.79299	0	0	0	21	0	0	0	19.586	chr7	100015572	100041689	+	chr7:100015572-100041689	ZKSCAN1	protein_coding	7586	KOX18|PHZ-37|ZNF139|ZNF36|ZSCAN33	MIM:601260|HGNC:HGNC:13101|Ensembl:ENSG00000106261	7q22.1	zinc finger with KRAB and SCAN domains 1		GO:0006355(regulation of transcription, DNA-templated)//GO:0006357(regulation of transcription by RNA polymerase II)	GO:0005634(nucleus)//GO:0000785(chromatin)	GO:0003676(nucleic acid binding)//GO:0046872(metal ion binding)//GO:0003677(DNA binding)//GO:0005515(protein binding)//GO:0000981(DNA-binding transcription factor activity, RNA polymerase II-specific)//GO:0000978(RNA polymerase II cis-regulatory region sequence-specific DNA binding)
ENSG00000186010	-26.2589	-4.71473	0.0219516	0.105379	0.351687	8.93823	1	1	1	18	0.442752	0.260622	1.08848	16.788	chr19	19515736	19529054	+	chr19:19515736-19529054	NDUFA13	protein_coding	51079	B16.6|CDA016|CGI-39|GRIM-19|GRIM19|MC1DN28	MIM:609435|HGNC:HGNC:17194|Ensembl:ENSG00000186010	19p13.11	NADH:ubiquinone oxidoreductase subunit A13	hsa00190(Oxidative phosphorylation)//hsa01100(Metabolic pathways)//hsa04714(Thermogenesis)//hsa04723(Retrograde endocannabinoid signaling)//hsa04932(Non-alcoholic fatty liver disease)//hsa05010(Alzheimer disease)//hsa05012(Parkinson disease)//hsa05014(Amyotrophic lateral sclerosis)//hsa05016(Huntington disease)//hsa05020(Prion disease)//hsa05022(Pathways of neurodegeneration - multiple diseases)/…	GO:0055114(oxidation-reduction process)//GO:0006915(apoptotic process)//GO:0016032(viral process)//GO:0032981(mitochondrial respiratory chain complex I assembly)//GO:0030308(negative regulation of cell growth)//GO:0006120(mitochondrial electron transport, NADH to ubiquinone)//GO:0045892(negative regulation of transcription, DNA-templated)//GO:0097190(apoptotic signaling pathway)//GO:2001243(negat…	GO:0016020(membrane)//GO:0016021(integral component of membrane)//GO:0005743(mitochondrial inner membrane)//GO:0005739(mitochondrion)//GO:0070469(respirasome)//GO:0005634(nucleus)//GO:0005737(cytoplasm)//GO:0031966(mitochondrial membrane)//GO:0005654(nucleoplasm)//GO:0005747(mitochondrial respiratory chain complex I)//GO:0005746(mitochondrial respirasome)	GO:0005524(ATP binding)//GO:0005515(protein binding)//GO:0008137(NADH dehydrogenase (ubiquinone) activity)//GO:0003954(NADH dehydrogenase activity)
ENSG00000129128	-52.3183	-5.70924	0.021972	0.105379	0.130311	8.39399	0	1	0	18	0	0.260622	0	16.788	chr4	176319966	176332245	+	chr4:176319966-176332245	SPCS3	protein_coding	60559	PRO3567|SPC22|SPC22/23|SPC23|SPC3|YLR066W	MIM:618854|HGNC:HGNC:26212|Ensembl:ENSG00000129128	4q34.2	signal peptidase complex subunit 3	hsa03060(Protein export)	GO:0006465(signal peptide processing)//GO:0006508(proteolysis)//GO:0045047(protein targeting to ER)//GO:0019082(viral protein processing)	GO:0016021(integral component of membrane)//GO:0005787(signal peptidase complex)//GO:0016020(membrane)//GO:0005783(endoplasmic reticulum)//GO:0005789(endoplasmic reticulum membrane)//GO:0031090(organelle membrane)//GO:0043231(intracellular membrane-bounded organelle)	GO:0004252(serine-type endopeptidase activity)//GO:0008233(peptidase activity)//GO:0016787(hydrolase activity)//GO:0005515(protein binding)
ENSG00000089486	-27.9255	-4.80351	0.022166	0.105958	0.351687	9.56148	1	1	9	10	0.442752	0.260622	9.7963	9.32666	chr16	4510669	4538828	-	chr16:4510669-4538828	CDIP1	protein_coding	29965	C16orf5|CDIP|I1|LITAFL	MIM:610503|HGNC:HGNC:13234|Ensembl:ENSG00000089486	16p13.3	cell death inducing p53 target 1		GO:0006915(apoptotic process)//GO:0042771(intrinsic apoptotic signaling pathway in response to DNA damage by p53 class mediator)//GO:0033209(tumor necrosis factor-mediated signaling pathway)	GO:0005634(nucleus)//GO:0016020(membrane)//GO:0005768(endosome)//GO:0005765(lysosomal membrane)//GO:0005764(lysosome)//GO:0031902(late endosome membrane)//GO:0098574(cytoplasmic side of lysosomal membrane)//GO:0098560(cytoplasmic side of late endosome membrane)//GO:0010008(endosome membrane)	GO:0046872(metal ion binding)//GO:0005515(protein binding)//GO:0003674(molecular_function)
ENSG00000168591	-5.4896	-2.4567	0.0222078	0.105958	7.30846	40.2649	13	34	26	56	5.75578	8.86114	28.3004	52.2293	chr17	44186970	44191929	+	chr17:44186970-44191929	TMUB2	protein_coding	79089	FP2653	HGNC:HGNC:28459|Ensembl:ENSG00000168591	17q21.31	transmembrane and ubiquitin like domain containing 2		GO:0030433(ubiquitin-dependent ERAD pathway)	GO:0016020(membrane)//GO:0016021(integral component of membrane)	GO:0005515(protein binding)
ENSG00000113580	-89.9757	-6.49146	0.0222226	0.105958	0	5.59599	0	0	0	12	0	0	0	11.192	chr5	143277931	143435512	-	chr5:143277931-143435512	NR3C1	protein_coding	2908	GCCR|GCR|GCRST|GR|GRL	MIM:138040|HGNC:HGNC:7978|Ensembl:ENSG00000113580	5q31.3	nuclear receptor subfamily 3 group C member 1	hsa04080(Neuroactive ligand-receptor interaction)	GO:0006355(regulation of transcription, DNA-templated)//GO:0042921(glucocorticoid receptor signaling pathway)//GO:0043402(glucocorticoid mediated signaling pathway)//GO:0007049(cell cycle)//GO:0006915(apoptotic process)//GO:0006325(chromatin organization)//GO:0051301(cell division)//GO:0007059(chromosome segregation)//GO:0006357(regulation of transcription by RNA polymerase II)//GO:0000122(negati…	GO:0005634(nucleus)//GO:0005737(cytoplasm)//GO:0016607(nuclear speck)//GO:0005654(nucleoplasm)//GO:0005829(cytosol)//GO:0005856(cytoskeleton)//GO:0005739(mitochondrion)//GO:0005815(microtubule organizing center)//GO:0005819(spindle)//GO:0000785(chromatin)//GO:0032991(protein-containing complex)//GO:0005759(mitochondrial matrix)	GO:0003677(DNA binding)//GO:0008270(zinc ion binding)//GO:0005496(steroid binding)//GO:0003700(DNA-binding transcription factor activity)//GO:0043565(sequence-specific DNA binding)//GO:0004883(glucocorticoid receptor activity)//GO:0003723(RNA binding)//GO:0046872(metal ion binding)//GO:0005515(protein binding)//GO:0008289(lipid binding)//GO:0000978(RNA polymerase II cis-regulatory region sequence…
ENSG00000139722	-78.5221	-6.29503	0.0222912	0.106078	0	4.89705	0	0	3	7	0	0	3.26543	6.52866	chr12	122865330	122896127	-	chr12:122865330-122896127	VPS37B	protein_coding	79720	-	MIM:610037|HGNC:HGNC:25754|Ensembl:ENSG00000139722	12q24.31	VPS37B subunit of ESCRT-I	hsa04144(Endocytosis)	GO:0032509(endosome transport via multivesicular body sorting pathway)//GO:0015031(protein transport)//GO:0006612(protein targeting to membrane)//GO:0006623(protein targeting to vacuole)//GO:0016197(endosomal transport)//GO:0016236(macroautophagy)//GO:0019058(viral life cycle)//GO:0036258(multivesicular body assembly)//GO:0039702(viral budding via host ESCRT complex)//GO:0043162(ubiquitin-depende…	GO:0000813(ESCRT I complex)//GO:0005737(cytoplasm)//GO:0016020(membrane)//GO:0005886(plasma membrane)//GO:0005768(endosome)//GO:0010008(endosome membrane)//GO:0031902(late endosome membrane)//GO:0030496(midbody)//GO:0043231(intracellular membrane-bounded organelle)//GO:0070062(extracellular exosome)//GO:0043657(host cell)	GO:0005515(protein binding)//GO:0048306(calcium-dependent protein binding)
ENSG00000169689	-68.0466	-6.08845	0.0225043	0.106885	0	4.276	0	0	7	1	0	0	7.61934	0.932666	chr17	82018702	82024107	-	chr17:82018702-82024107	CENPX	protein_coding	201254	CENP-X|D9|FAAP10|MHF2|STRA13	MIM:615128|HGNC:HGNC:11422|Ensembl:ENSG00000169689	17q25.3	centromere protein X	hsa03460(Fanconi anemia pathway)	GO:0006281(DNA repair)//GO:0051382(kinetochore assembly)//GO:0006974(cellular response to DNA damage stimulus)//GO:0007049(cell cycle)//GO:0051301(cell division)//GO:0000712(resolution of meiotic recombination intermediates)//GO:0031297(replication fork processing)//GO:0031398(positive regulation of protein ubiquitination)//GO:0034080(CENP-A containing nucleosome assembly)//GO:0036297(interstrand…	GO:0005634(nucleus)//GO:0005694(chromosome)//GO:0000775(chromosome, centromeric region)//GO:0043240(Fanconi anaemia nuclear complex)//GO:0000776(kinetochore)//GO:0000777(condensed chromosome kinetochore)//GO:0005654(nucleoplasm)//GO:0071821(FANCM-MHF complex)	GO:0003677(DNA binding)//GO:0005515(protein binding)//GO:0003690(double-stranded DNA binding)
ENSG00000142347	-49.961	-5.64273	0.022628	0.107056	0.130311	8.08568	0	1	14	1	0	0.260622	15.2387	0.932666	chr19	8520778	8577577	-	chr19:8520778-8577577	MYO1F	protein_coding	4542	-	MIM:601480|HGNC:HGNC:7600|Ensembl:ENSG00000142347	19p13.2	myosin IF	hsa05130(Pathogenic Escherichia coli infection)	GO:0008150(biological_process)//GO:0007015(actin filament organization)//GO:0030050(vesicle transport along actin filament)	GO:0016459(myosin complex)//GO:0005829(cytosol)//GO:0005737(cytoplasm)//GO:0005886(plasma membrane)//GO:0005902(microvillus)//GO:0015629(actin cytoskeleton)//GO:0031982(vesicle)//GO:0016461(unconventional myosin complex)	GO:0005524(ATP binding)//GO:0005515(protein binding)//GO:0003774(motor activity)//GO:0000166(nucleotide binding)//GO:0003779(actin binding)//GO:0005516(calmodulin binding)//GO:0051015(actin filament binding)//GO:0000146(microfilament motor activity)//GO:0030898(actin-dependent ATPase activity)
ENSG00000185803	-20.8929	-4.38494	0.0228148	0.107731	0.351687	7.0729	1	1	1	14	0.442752	0.260622	1.08848	13.0573	chr8	144333957	144361286	+	chr8:144333957-144361286	SLC52A2	protein_coding	79581	BVVLS2|D15Ertd747e|GPCR41|GPR172A|PAR1|RFT3|RFVT2|hRFT3	MIM:607882|HGNC:HGNC:30224|Ensembl:ENSG00000185803	8q24.3	solute carrier family 52 member 2		GO:0032218(riboflavin transport)//GO:0046718(viral entry into host cell)//GO:0006771(riboflavin metabolic process)	GO:0005887(integral component of plasma membrane)//GO:0016020(membrane)//GO:0016021(integral component of membrane)//GO:0005886(plasma membrane)	GO:0032217(riboflavin transmembrane transporter activity)//GO:0005515(protein binding)//GO:0001618(virus receptor activity)//GO:0062124(4-hydroxybutyrate receptor activity)
ENSG00000198363	-9.06939	-3.18101	0.0231326	0.10853	6.26445	56.1937	23	9	3	117	10.1833	2.34559	3.26543	109.122	chr8	61500556	61714640	-	chr8:61500556-61714640	ASPH	protein_coding	444	AAH|BAH|CASQ2BP1|FDLAB|HAAH|JCTN|junctin	MIM:600582|HGNC:HGNC:757|Ensembl:ENSG00000198363	8q12.3	aspartate beta-hydroxylase	hsa04020(Calcium signaling pathway)//hsa04260(Cardiac muscle contraction)	GO:0018193(peptidyl-amino acid modification)//GO:0042264(peptidyl-aspartic acid hydroxylation)//GO:0055114(oxidation-reduction process)//GO:0018215(protein phosphopantetheinylation)//GO:0022900(electron transport chain)//GO:0034220(ion transmembrane transport)//GO:0006936(muscle contraction)//GO:1903779(regulation of cardiac conduction)//GO:0045862(positive regulation of proteolysis)//GO:0097202(…	GO:0016020(membrane)//GO:0016021(integral component of membrane)//GO:0005783(endoplasmic reticulum)//GO:0005789(endoplasmic reticulum membrane)//GO:0005886(plasma membrane)//GO:0016529(sarcoplasmic reticulum)//GO:0033017(sarcoplasmic reticulum membrane)//GO:0032541(cortical endoplasmic reticulum)//GO:0030176(integral component of endoplasmic reticulum membrane)//GO:0014701(junctional sarcoplasmic…	GO:0005515(protein binding)//GO:0004597(peptide-aspartate beta-dioxygenase activity)//GO:0046872(metal ion binding)//GO:0016491(oxidoreductase activity)//GO:0005509(calcium ion binding)//GO:0051213(dioxygenase activity)//GO:0005198(structural molecule activity)//GO:0009055(electron transfer activity)//GO:0008307(structural constituent of muscle)//GO:0062101(peptidyl-aspartic acid 3-dioxygenase ac…
ENSG00000107290	-186.854	-7.54577	0.0233831	0.10853	0	11.6583	0	0	0	25	0	0	0	23.3166	chr9	132261356	132354986	-	chr9:132261356-132354986	SETX	protein_coding	23064	ALS4|AOA2|SCAN2|SCAR1|Sen1|bA479K20.2	MIM:608465|HGNC:HGNC:445|Ensembl:ENSG00000107290	9q34.13	senataxin	hsa05014(Amyotrophic lateral sclerosis)	GO:0043066(negative regulation of apoptotic process)//GO:0030154(cell differentiation)//GO:0006281(DNA repair)//GO:0006974(cellular response to DNA damage stimulus)//GO:0006310(DNA recombination)//GO:0032508(DNA duplex unwinding)//GO:0007399(nervous system development)//GO:0048511(rhythmic process)//GO:0006302(double-strand break repair)//GO:0007283(spermatogenesis)//GO:0006369(termination of RNA…	GO:0005634(nucleus)//GO:0005737(cytoplasm)//GO:0005654(nucleoplasm)//GO:0045171(intercellular bridge)//GO:0005694(chromosome)//GO:0016604(nuclear body)//GO:0042995(cell projection)//GO:0005730(nucleolus)//GO:0030424(axon)//GO:0000781(chromosome, telomeric region)//GO:0030426(growth cone)//GO:0000228(nuclear chromosome)	GO:0004386(helicase activity)//GO:0000166(nucleotide binding)//GO:0005524(ATP binding)//GO:0016787(hydrolase activity)//GO:0003677(DNA binding)//GO:0005515(protein binding)//GO:0003678(DNA helicase activity)//GO:0042802(identical protein binding)//GO:0003723(RNA binding)//GO:0001147(transcription termination site sequence-specific DNA binding)
ENSG00000134308	-186.854	-7.54577	0.0233831	0.10853	0	11.6583	0	0	0	25	0	0	0	23.3166	chr2	9583967	9630997	-	chr2:9583967-9630997	YWHAQ	protein_coding	10971	14-3-3|1C5|HS1	MIM:609009|HGNC:HGNC:12854|Ensembl:ENSG00000134308	2p25.1	tyrosine 3-monooxygenase/tryptophan 5-monooxygenase activation protein theta	hsa04110(Cell cycle)//hsa04114(Oocyte meiosis)//hsa04151(PI3K-Akt signaling pathway)//hsa04390(Hippo signaling pathway)//hsa05160(Hepatitis C)//hsa05161(Hepatitis B)//hsa05203(Viral carcinogenesis)	GO:0021762(substantia nigra development)//GO:0061024(membrane organization)//GO:0045892(negative regulation of transcription, DNA-templated)//GO:1900740(positive regulation of protein insertion into mitochondrial membrane involved in apoptotic signaling pathway)//GO:0006605(protein targeting)//GO:0007264(small GTPase mediated signal transduction)//GO:0034766(negative regulation of ion transmembra…	GO:0005737(cytoplasm)//GO:0005739(mitochondrion)//GO:0016020(membrane)//GO:0005925(focal adhesion)//GO:0005829(cytosol)//GO:0070062(extracellular exosome)//GO:0032991(protein-containing complex)//GO:0045202(synapse)	GO:0005515(protein binding)//GO:0042802(identical protein binding)//GO:0047485(protein N-terminus binding)//GO:0008022(protein C-terminus binding)//GO:0019904(protein domain specific binding)//GO:0044325(ion channel binding)//GO:0071889(14-3-3 protein binding)
ENSG00000145779	-186.854	-7.54577	0.0233831	0.10853	0	11.6583	0	0	0	25	0	0	0	23.3166	chr5	119268692	119399688	+	chr5:119268692-119399688	TNFAIP8	protein_coding	25816	GG2-1|MDC-3.13|NDED|SCC-S2|SCCS2	MIM:612111|HGNC:HGNC:17260|Ensembl:ENSG00000145779	5q23.1	TNF alpha induced protein 8		GO:0042981(regulation of apoptotic process)//GO:0006915(apoptotic process)//GO:0043154(negative regulation of cysteine-type endopeptidase activity involved in apoptotic process)//GO:0043065(positive regulation of apoptotic process)//GO:0043066(negative regulation of apoptotic process)	GO:0005737(cytoplasm)//GO:0005654(nucleoplasm)	GO:0005515(protein binding)//GO:0043027(cysteine-type endopeptidase inhibitor activity involved in apoptotic process)
ENSG00000169908	-186.854	-7.54577	0.0233831	0.10853	0	11.6583	0	0	0	25	0	0	0	23.3166	chr3	149369022	149377692	-	chr3:149369022-149377692	TM4SF1	protein_coding	4071	H-L6|L6|M3S1|TAAL6	MIM:191155|HGNC:HGNC:11853|Ensembl:ENSG00000169908	3q25.1	transmembrane 4 L six family member 1		GO:0008150(biological_process)	GO:0016021(integral component of membrane)//GO:0016020(membrane)//GO:0005887(integral component of plasma membrane)	GO:0005515(protein binding)//GO:0003674(molecular_function)
ENSG00000175390	-186.854	-7.54577	0.0233831	0.10853	0	11.6583	0	0	0	25	0	0	0	23.3166	chr11	7970251	8001862	+	chr11:7970251-8001862	EIF3F	protein_coding	8665	EIF3S5|MRT67|eIF3-p47	MIM:603914|HGNC:HGNC:3275|Ensembl:ENSG00000175390	11p15.4	eukaryotic translation initiation factor 3 subunit F	hsa03013(RNA transport)	GO:0006413(translational initiation)//GO:0001732(formation of cytoplasmic translation initiation complex)//GO:0002183(cytoplasmic translational initiation)//GO:0006412(translation)//GO:0006508(proteolysis)//GO:0018215(protein phosphopantetheinylation)//GO:0016579(protein deubiquitination)//GO:0075522(IRES-dependent viral translational initiation)	GO:0005852(eukaryotic translation initiation factor 3 complex)//GO:0005737(cytoplasm)//GO:0016020(membrane)//GO:0016282(eukaryotic 43S preinitiation complex)//GO:0033290(eukaryotic 48S preinitiation complex)//GO:0005829(cytosol)//GO:0071541(eukaryotic translation initiation factor 3 complex, eIF3m)	GO:0005515(protein binding)//GO:0003743(translation initiation factor activity)//GO:0008237(metallopeptidase activity)//GO:0070122(isopeptidase activity)//GO:0031369(translation initiation factor binding)//GO:0004843(thiol-dependent ubiquitin-specific protease activity)//GO:0008233(peptidase activity)//GO:0008234(cysteine-type peptidase activity)//GO:0016787(hydrolase activity)//GO:0042802(identi…
ENSG00000198265	-186.854	-7.54577	0.0233831	0.10853	0	11.6583	0	0	0	25	0	0	0	23.3166	chr17	67070444	67245989	-	chr17:67070444-67245989	HELZ	protein_coding	9931	DHRC|DRHC|HUMORF5	MIM:606699|HGNC:HGNC:16878|Ensembl:ENSG00000198265	17q24.2	helicase with zinc finger		GO:0035194(post-transcriptional gene silencing by RNA)	GO:0005634(nucleus)//GO:0016020(membrane)//GO:0005829(cytosol)//GO:0043186(P granule)//GO:0016021(integral component of membrane)	GO:0046872(metal ion binding)//GO:0003723(RNA binding)//GO:0000166(nucleotide binding)//GO:0005524(ATP binding)//GO:0016787(hydrolase activity)//GO:0005515(protein binding)//GO:0004386(helicase activity)
ENSG00000168298	-40.8756	-5.35317	0.0236817	0.109523	0	2.56538	0	0	3	2	0	0	3.26543	1.86533	chr6	26156329	26157115	+	chr6:26156329-26157115	H1-4	protein_coding	3008	H1.4|H1E|H1F4|H1s-4|HIST1H1E|RMNS|dJ221C16.5	MIM:142220|HGNC:HGNC:4718|Ensembl:ENSG00000168298	6p22.2	H1.4 linker histone, cluster member		GO:0006334(nucleosome assembly)//GO:0016584(nucleosome positioning)//GO:0030261(chromosome condensation)//GO:0031936(negative regulation of chromatin silencing)//GO:0045910(negative regulation of DNA recombination)	GO:0000786(nucleosome)//GO:0042025(host cell nucleus)//GO:0005634(nucleus)//GO:0005694(chromosome)//GO:0000792(heterochromatin)//GO:0000791(euchromatin)	GO:0003677(DNA binding)//GO:0003723(RNA binding)//GO:0031490(chromatin DNA binding)//GO:0005515(protein binding)//GO:0000166(nucleotide binding)//GO:0003690(double-stranded DNA binding)//GO:0005509(calcium ion binding)//GO:0005524(ATP binding)//GO:0005525(GTP binding)//GO:0016208(AMP binding)//GO:0032564(dATP binding)//GO:0043531(ADP binding)//GO:0031492(nucleosomal DNA binding)
ENSG00000135002	-16.1601	-4.01436	0.02376	0.109654	1.56373	26.1157	0	12	6	49	0	3.12746	6.53087	45.7006	chr9	76385526	76394517	-	chr9:76385526-76394517	RFK	protein_coding	55312	RIFK	MIM:613010|HGNC:HGNC:30324|Ensembl:ENSG00000135002	9q21.13	riboflavin kinase	hsa00740(Riboflavin metabolism)//hsa01100(Metabolic pathways)//hsa01240(Biosynthesis of cofactors)	GO:0009231(riboflavin biosynthetic process)//GO:0016310(phosphorylation)//GO:0009398(FMN biosynthetic process)//GO:0006915(apoptotic process)//GO:0006771(riboflavin metabolic process)//GO:0033864(positive regulation of NAD(P)H oxidase activity)//GO:0072593(reactive oxygen species metabolic process)	GO:0005737(cytoplasm)//GO:0005739(mitochondrion)//GO:0005829(cytosol)	GO:0008531(riboflavin kinase activity)//GO:0046872(metal ion binding)//GO:0000166(nucleotide binding)//GO:0005524(ATP binding)//GO:0016301(kinase activity)//GO:0016740(transferase activity)//GO:0005515(protein binding)
ENSG00000164099	-45.1741	-5.49742	0.0238367	0.109802	0.221376	8.3962	1	0	12	4	0.442752	0	13.0617	3.73066	chr4	118280038	118353003	-	chr4:118280038-118353003	PRSS12	protein_coding	8492	BSSP-3|BSSP3|MRT1	MIM:606709|HGNC:HGNC:9477|Ensembl:ENSG00000164099	4q26	serine protease 12		GO:0006508(proteolysis)//GO:0006887(exocytosis)//GO:0006897(endocytosis)//GO:0031638(zymogen activation)	GO:0016020(membrane)//GO:0005886(plasma membrane)//GO:0005576(extracellular region)//GO:0030424(axon)//GO:0030425(dendrite)//GO:0043195(terminal bouton)//GO:0043083(synaptic cleft)//GO:0031410(cytoplasmic vesicle)//GO:0045202(synapse)	GO:0005044(scavenger receptor activity)//GO:0004252(serine-type endopeptidase activity)//GO:0008233(peptidase activity)//GO:0016787(hydrolase activity)//GO:0008236(serine-type peptidase activity)
ENSG00000214517	-29.8773	-4.90098	0.0239832	0.110269	0.130311	4.81914	0	1	2	8	0	0.260622	2.17696	7.46133	chr11	74171267	74254703	+	chr11:74171267-74254703	PPME1	protein_coding	51400	ABDH19|PME-1	MIM:611117|HGNC:HGNC:30178|Ensembl:ENSG00000214517	11q13.4	protein phosphatase methylesterase 1		GO:0006482(protein demethylation)//GO:0018215(protein phosphopantetheinylation)//GO:0032515(negative regulation of phosphoprotein phosphatase activity)//GO:0043666(regulation of phosphoprotein phosphatase activity)//GO:0000086(G2/M transition of mitotic cell cycle)	GO:0005654(nucleoplasm)	GO:0051723(protein methylesterase activity)//GO:0016787(hydrolase activity)//GO:0005515(protein binding)//GO:0052689(carboxylic ester hydrolase activity)//GO:0045296(cadherin binding)//GO:0004864(protein phosphatase inhibitor activity)//GO:0019888(protein phosphatase regulator activity)//GO:0051721(protein phosphatase 2A binding)//GO:0019903(protein phosphatase binding)//GO:0051722(protein C-term…
ENSG00000139998	-6.03619	-2.59364	0.0242935	0.111069	4.15585	25.3433	7	20	32	17	3.09927	5.21243	34.8313	15.8553	chr14	64945814	64973226	-	chr14:64945814-64973226	RAB15	protein_coding	376267	-	HGNC:HGNC:20150|Ensembl:ENSG00000139998	14q23.3	RAB15, member RAS oncogene family		GO:0015031(protein transport)//GO:0032482(Rab protein signal transduction)//GO:0009306(protein secretion)//GO:0006904(vesicle docking involved in exocytosis)//GO:0072659(protein localization to plasma membrane)//GO:0032869(cellular response to insulin stimulus)//GO:0017157(regulation of exocytosis)//GO:1903307(positive regulation of regulated secretory pathway)	GO:0005737(cytoplasm)//GO:0016020(membrane)//GO:0005886(plasma membrane)//GO:0005929(cilium)//GO:0010008(endosome membrane)//GO:0048471(perinuclear region of cytoplasm)//GO:0005794(Golgi apparatus)//GO:0070062(extracellular exosome)//GO:0008021(synaptic vesicle)//GO:0005768(endosome)//GO:0055037(recycling endosome)//GO:0032593(insulin-responsive compartment)	GO:0005525(GTP binding)//GO:0003924(GTPase activity)//GO:0000166(nucleotide binding)//GO:0005515(protein binding)
ENSG00000100359	-94.6466	-6.56448	0.0243714	1	0	5.90762	0	0	4	8	0	0	4.35391	7.46133	chr22	40370591	40410289	+	chr22:40370591-40410289	SGSM3	protein_coding	27352	CIP85|MAP|RABGAP5|RUSC3|RUTBC3|RabGAP-5|rabGAPLP	MIM:610440|HGNC:HGNC:25228|Ensembl:ENSG00000100359	22q13.1	small G protein signaling modulator 3		GO:0007049(cell cycle)//GO:0006886(intracellular protein transport)//GO:0090630(activation of GTPase activity)//GO:0007050(cell cycle arrest)//GO:0043547(positive regulation of GTPase activity)//GO:0045732(positive regulation of protein catabolic process)//GO:0032486(Rap protein signal transduction)//GO:0048227(plasma membrane to endosome transport)//GO:0032483(regulation of Rab protein signal tr…	GO:0005737(cytoplasm)//GO:0005829(cytosol)//GO:0005921(gap junction)	GO:0005515(protein binding)//GO:0005096(GTPase activator activity)//GO:0031267(small GTPase binding)
ENSG00000186919	-2.07458	-1.05282	0.0243814	0.111263	201.539	418.128	423	828	327	515	187.284	215.795	355.932	480.323	chr17	76071961	76083666	+	chr17:76071961-76083666	ZACN	protein_coding	353174	L2|LGICZ|LGICZ1|ZAC|ZAC1	MIM:610935|HGNC:HGNC:29504|Ensembl:ENSG00000186919	17q25.1	zinc activated ion channel		GO:0006811(ion transport)//GO:0034220(ion transmembrane transport)//GO:0007165(signal transduction)//GO:0007268(chemical synaptic transmission)//GO:0042391(regulation of membrane potential)//GO:0050877(nervous system process)//GO:0010043(response to zinc ion)	GO:0016020(membrane)//GO:0016021(integral component of membrane)//GO:0005886(plasma membrane)//GO:0005887(integral component of plasma membrane)//GO:0043005(neuron projection)//GO:0045202(synapse)	GO:0005216(ion channel activity)//GO:0004888(transmembrane signaling receptor activity)//GO:0005230(extracellular ligand-gated ion channel activity)//GO:0030594(neurotransmitter receptor activity)//GO:0008270(zinc ion binding)//GO:0015276(ligand-gated ion channel activity)
ENSG00000135486	-149.565	-7.22463	0.0249317	0.112931	0	9.32666	0	0	0	20	0	0	0	18.6533	chr12	54280193	54287088	+	chr12:54280193-54287088	HNRNPA1	protein_coding	3178	ALS19|ALS20|HNRPA1|HNRPA1L3|IBMPFD3|UP 1|hnRNP A1|hnRNP-A1	MIM:164017|HGNC:HGNC:5031|Ensembl:ENSG00000135486	12q13.13	heterogeneous nuclear ribonucleoprotein A1	hsa03040(Spliceosome)//hsa05014(Amyotrophic lateral sclerosis)	GO:0006397(mRNA processing)//GO:0008380(RNA splicing)//GO:0051028(mRNA transport)//GO:0016032(viral process)//GO:0000398(mRNA splicing, via spliceosome)//GO:0032212(positive regulation of telomere maintenance via telomerase)//GO:1903936(cellular response to sodium arsenite)//GO:0008543(fibroblast growth factor receptor signaling pathway)//GO:0016070(RNA metabolic process)//GO:0032211(negative reg…	GO:0005634(nucleus)//GO:0005681(spliceosomal complex)//GO:0005737(cytoplasm)//GO:0016020(membrane)//GO:0005654(nucleoplasm)//GO:0071013(catalytic step 2 spliceosome)//GO:0070062(extracellular exosome)//GO:1990904(ribonucleoprotein complex)	GO:0003676(nucleic acid binding)//GO:0003723(RNA binding)//GO:0005515(protein binding)//GO:0042802(identical protein binding)//GO:0019904(protein domain specific binding)//GO:0061752(telomeric repeat-containing RNA binding)//GO:0003697(single-stranded DNA binding)//GO:0003727(single-stranded RNA binding)//GO:0035198(miRNA binding)//GO:0036002(pre-mRNA binding)//GO:0098505(G-rich strand telomeric …
ENSG00000029363	-149.564	-7.22462	0.0250799	0.113393	0	9.32666	0	0	0	20	0	0	0	18.6533	chr6	136256627	136289851	-	chr6:136256627-136289851	BCLAF1	protein_coding	9774	BTF|bK211L9.1	MIM:612588|HGNC:HGNC:16863|Ensembl:ENSG00000029363	6q23.3	BCL2 associated transcription factor 1		GO:0006915(apoptotic process)//GO:0045892(negative regulation of transcription, DNA-templated)//GO:2001022(positive regulation of response to DNA damage stimulus)//GO:0045944(positive regulation of transcription by RNA polymerase II)//GO:2001244(positive regulation of intrinsic apoptotic signaling pathway)//GO:0043620(regulation of DNA-templated transcription in response to stress)//GO:0043065(po…	GO:0005634(nucleus)//GO:0005737(cytoplasm)//GO:0016607(nuclear speck)//GO:0005654(nucleoplasm)//GO:0016592(mediator complex)	GO:0003723(RNA binding)//GO:0003677(DNA binding)//GO:0005515(protein binding)//GO:0003712(transcription coregulator activity)
ENSG00000173889	-11.2391	-3.49045	0.0251362	0.113438	2.64394	29.2243	9	5	4	58	3.98477	1.30311	4.35391	54.0946	chr3	170086732	170181749	-	chr3:170086732-170181749	PHC3	protein_coding	80012	EDR3|HPH3	HGNC:HGNC:15682|Ensembl:ENSG00000173889	3q26.2	polyhomeotic homolog 3		GO:0007275(multicellular organism development)//GO:0045892(negative regulation of transcription, DNA-templated)//GO:0070317(negative regulation of G0 to G1 transition)	GO:0005634(nucleus)//GO:0005654(nucleoplasm)//GO:0031519(PcG protein complex)//GO:0035102(PRC1 complex)	GO:0005515(protein binding)//GO:0008270(zinc ion binding)//GO:0046872(metal ion binding)//GO:0003677(DNA binding)//GO:0003682(chromatin binding)//GO:0042393(histone binding)
ENSG00000161040	-40.8907	-5.3537	0.0252533	0.113754	0.130311	6.60767	0	1	7	6	0	0.260622	7.61934	5.59599	chr7	102813230	103074843	-	chr7:102813230-103074843	FBXL13	protein_coding	222235	CFAP169|DRC6|Fbl13	MIM:609080|HGNC:HGNC:21658|Ensembl:ENSG00000161040	7q22.1	F-box and leucine rich repeat protein 13		GO:0000209(protein polyubiquitination)//GO:0043687(post-translational protein modification)//GO:0031146(SCF-dependent proteasomal ubiquitin-dependent protein catabolic process)	GO:0005737(cytoplasm)//GO:0005856(cytoskeleton)//GO:0005929(cilium)//GO:0031514(motile cilium)//GO:0042995(cell projection)//GO:0005829(cytosol)//GO:0019005(SCF ubiquitin ligase complex)	GO:0005515(protein binding)
ENSG00000105679	-4.99409	-2.32022	0.0252993	0.113754	5.48411	27.3633	13	20	28	26	5.75578	5.21243	30.4774	24.2493	chr19	35533455	35545319	+	chr19:35533455-35545319	GAPDHS	protein_coding	26330	GAPD2|GAPDH-2|GAPDS|HEL-S-278|HSD-35	MIM:609169|HGNC:HGNC:24864|Ensembl:ENSG00000105679	19q13.12	glyceraldehyde-3-phosphate dehydrogenase, spermatogenic	hsa00010(Glycolysis / Gluconeogenesis)//hsa01100(Metabolic pathways)	GO:0055114(oxidation-reduction process)//GO:0006006(glucose metabolic process)//GO:0006096(glycolytic process)//GO:0030317(flagellated sperm motility)//GO:0006094(gluconeogenesis)//GO:0045821(positive regulation of glycolytic process)//GO:0061621(canonical glycolysis)	GO:0005634(nucleus)//GO:0005737(cytoplasm)//GO:0005829(cytosol)	GO:0050661(NADP binding)//GO:0051287(NAD binding)//GO:0016620(oxidoreductase activity, acting on the aldehyde or oxo group of donors, NAD or NADP as acceptor)//GO:0016491(oxidoreductase activity)//GO:0005515(protein binding)//GO:0004365(glyceraldehyde-3-phosphate dehydrogenase (NAD+) (phosphorylating) activity)
ENSG00000157017	-43.1673	-5.43187	0.0255729	0.114773	0.130311	6.9972	0	1	12	1	0	0.260622	13.0617	0.932666	chr3	10285666	10292947	-	chr3:10285666-10292947	GHRL	protein_coding	51738	MTLRP	MIM:605353|HGNC:HGNC:18129|Ensembl:ENSG00000157017	3p25.3	ghrelin and obestatin prepropeptide	hsa04024(cAMP signaling pathway)//hsa04080(Neuroactive ligand-receptor interaction)//hsa04935(Growth hormone synthesis, secretion and action)	GO:0043066(negative regulation of apoptotic process)//GO:0007186(G protein-coupled receptor signaling pathway)//GO:0008154(actin polymerization or depolymerization)//GO:0051216(cartilage development)//GO:0061098(positive regulation of protein tyrosine kinase activity)//GO:0006006(glucose metabolic process)//GO:0050728(negative regulation of inflammatory response)//GO:0016525(negative regulation o…	GO:0005576(extracellular region)//GO:0005615(extracellular space)//GO:0098794(postsynapse)//GO:0030424(axon)//GO:0034774(secretory granule lumen)//GO:0005788(endoplasmic reticulum lumen)//GO:0005737(cytoplasm)//GO:0098685(Schaffer collateral - CA1 synapse)//GO:0098978(glutamatergic synapse)	GO:0005179(hormone activity)//GO:0016608(growth hormone-releasing hormone activity)//GO:0005515(protein binding)//GO:0001664(G protein-coupled receptor binding)//GO:0030296(protein tyrosine kinase activator activity)//GO:0031768(ghrelin receptor binding)
ENSG00000067167	-18.7701	-4.23037	0.0258448	0.115781	1.40675	26.1146	4	4	0	56	1.77101	1.04249	0	52.2293	chr8	70573218	70608416	-	chr8:70573218-70608416	TRAM1	protein_coding	23471	PNAS8|TRAM|TRAMP	MIM:605190|HGNC:HGNC:20568|Ensembl:ENSG00000067167	8q13.3	translocation associated membrane protein 1	hsa04141(Protein processing in endoplasmic reticulum)	GO:0006616(SRP-dependent cotranslational protein targeting to membrane, translocation)//GO:0015031(protein transport)//GO:0016032(viral process)//GO:0006613(cotranslational protein targeting to membrane)//GO:0045048(protein insertion into ER membrane)	GO:0016021(integral component of membrane)//GO:0016020(membrane)//GO:0005783(endoplasmic reticulum)//GO:0005789(endoplasmic reticulum membrane)//GO:0030176(integral component of endoplasmic reticulum membrane)	GO:0005515(protein binding)//GO:0038023(signaling receptor activity)
ENSG00000256591	-6.94412	-2.79579	0.0261892	0.116626	2.39741	17.1808	2	15	23	10	0.885504	3.90932	25.035	9.32666	chr11	61429220	61485822	+	chr11:61429220-61485822		protein_coding
ENSG00000029153	-179.381	-7.48688	0.0265102	0.116626	0	11.192	0	0	0	24	0	0	0	22.384	chr12	27332854	27425289	+	chr12:27332854-27425289	ARNTL2	protein_coding	56938	BMAL2|CLIF|MOP9|PASD9|bHLHe6	MIM:614517|HGNC:HGNC:18984|Ensembl:ENSG00000029153	12p11.23	aryl hydrocarbon receptor nuclear translocator like 2		GO:0006355(regulation of transcription, DNA-templated)//GO:0045944(positive regulation of transcription by RNA polymerase II)//GO:0048511(rhythmic process)//GO:0045893(positive regulation of transcription, DNA-templated)//GO:0006357(regulation of transcription by RNA polymerase II)//GO:0042753(positive regulation of circadian rhythm)//GO:0007623(circadian rhythm)//GO:0009649(entrainment of circad…	GO:0005634(nucleus)//GO:0005737(cytoplasm)//GO:0005667(transcription regulator complex)//GO:0005654(nucleoplasm)//GO:0005730(nucleolus)//GO:0034751(aryl hydrocarbon receptor complex)//GO:0000785(chromatin)	GO:0003700(DNA-binding transcription factor activity)//GO:0046983(protein dimerization activity)//GO:0003677(DNA binding)//GO:0000981(DNA-binding transcription factor activity, RNA polymerase II-specific)//GO:0000978(RNA polymerase II cis-regulatory region sequence-specific DNA binding)//GO:0070888(E-box binding)//GO:0005515(protein binding)
ENSG00000120784	-179.381	-7.48688	0.0265102	0.116626	0	11.192	0	0	0	24	0	0	0	22.384	chr19	37613749	37692337	-	chr19:37613749-37692337	ZFP30	protein_coding	22835	ZNF745	MIM:617317|HGNC:HGNC:29555|Ensembl:ENSG00000120784	19q13.12	ZFP30 zinc finger protein	hsa05168(Herpes simplex virus 1 infection)	GO:0006355(regulation of transcription, DNA-templated)//GO:0006357(regulation of transcription by RNA polymerase II)	GO:0005634(nucleus)	GO:0003676(nucleic acid binding)//GO:0046872(metal ion binding)//GO:0003677(DNA binding)//GO:0000981(DNA-binding transcription factor activity, RNA polymerase II-specific)//GO:0000978(RNA polymerase II cis-regulatory region sequence-specific DNA binding)
ENSG00000139793	-179.381	-7.48688	0.0265102	0.116626	0	11.192	0	0	0	24	0	0	0	22.384	chr13	97221434	97394120	+	chr13:97221434-97394120	MBNL2	protein_coding	10150	MBLL|MBLL39|PRO2032	MIM:607327|HGNC:HGNC:16746|Ensembl:ENSG00000139793	13q32.1	muscleblind like splicing regulator 2		GO:0006397(mRNA processing)//GO:0008380(RNA splicing)//GO:0000381(regulation of alternative mRNA splicing, via spliceosome)//GO:0043484(regulation of RNA splicing)	GO:0005634(nucleus)//GO:0005737(cytoplasm)//GO:0005654(nucleoplasm)	GO:0046872(metal ion binding)//GO:0003723(RNA binding)//GO:1990837(sequence-specific double-stranded DNA binding)//GO:0005515(protein binding)
ENSG00000143322	-179.381	-7.48688	0.0265102	0.116626	0	11.192	0	0	0	24	0	0	0	22.384	chr1	179099330	179229684	-	chr1:179099330-179229684	ABL2	protein_coding	27	ABLL|ARG	MIM:164690|HGNC:HGNC:77|Ensembl:ENSG00000143322	1q25.2	ABL proto-oncogene 2, non-receptor tyrosine kinase	hsa04012(ErbB signaling pathway)//hsa04014(Ras signaling pathway)//hsa05416(Viral myocarditis)	GO:0006468(protein phosphorylation)//GO:0016310(phosphorylation)//GO:0007155(cell adhesion)//GO:0030100(regulation of endocytosis)//GO:0030155(regulation of cell adhesion)//GO:0007165(signal transduction)//GO:0006464(cellular protein modification process)//GO:0010506(regulation of autophagy)//GO:2000249(regulation of actin cytoskeleton reorganization)//GO:2000145(regulation of cell motility)//GO:…	GO:0005737(cytoplasm)//GO:0005856(cytoskeleton)//GO:0005829(cytosol)//GO:0015629(actin cytoskeleton)	GO:0005524(ATP binding)//GO:0005515(protein binding)//GO:0004672(protein kinase activity)//GO:0004713(protein tyrosine kinase activity)//GO:0004715(non-membrane spanning protein tyrosine kinase activity)//GO:0046872(metal ion binding)//GO:0000166(nucleotide binding)//GO:0016301(kinase activity)//GO:0016740(transferase activity)//GO:0030145(manganese ion binding)//GO:0000287(magnesium ion binding)…
ENSG00000155090	-179.381	-7.48688	0.0265102	0.116626	0	11.192	0	0	0	24	0	0	0	22.384	chr8	102648784	102655725	-	chr8:102648784-102655725	KLF10	protein_coding	7071	EGR-alpha|EGRA|TIEG|TIEG1	MIM:601878|HGNC:HGNC:11810|Ensembl:ENSG00000155090	8q22.3	Kruppel like factor 10		GO:0048511(rhythmic process)//GO:0006357(regulation of transcription by RNA polymerase II)//GO:0009267(cellular response to starvation)//GO:0045944(positive regulation of transcription by RNA polymerase II)//GO:0007267(cell-cell signaling)//GO:0045892(negative regulation of transcription, DNA-templated)//GO:0042752(regulation of circadian rhythm)//GO:0008285(negative regulation of cell population…	GO:0005634(nucleus)//GO:0000785(chromatin)	GO:0046872(metal ion binding)//GO:0003677(DNA binding)//GO:0005515(protein binding)//GO:0000981(DNA-binding transcription factor activity, RNA polymerase II-specific)//GO:0000978(RNA polymerase II cis-regulatory region sequence-specific DNA binding)//GO:1990837(sequence-specific double-stranded DNA binding)//GO:0001228(DNA-binding transcription activator activity, RNA polymerase II-specific)//GO:…
ENSG00000180008	-179.381	-7.48688	0.0265102	0.116626	0	11.192	0	0	0	24	0	0	0	22.384	chr14	55027230	55049489	+	chr14:55027230-55049489	SOCS4	protein_coding	122809	SOCS7	MIM:616337|HGNC:HGNC:19392|Ensembl:ENSG00000180008	14q22.3	suppressor of cytokine signaling 4	hsa04630(JAK-STAT signaling pathway)//hsa04910(Insulin signaling pathway)//hsa04917(Prolactin signaling pathway)//hsa04930(Type II diabetes mellitus)	GO:0035556(intracellular signal transduction)//GO:0007175(negative regulation of epidermal growth factor-activated receptor activity)//GO:0032436(positive regulation of proteasomal ubiquitin-dependent protein catabolic process)//GO:0016567(protein ubiquitination)//GO:0009968(negative regulation of signal transduction)//GO:0040008(regulation of growth)//GO:0043551(regulation of phosphatidylinosito…	GO:0005942(phosphatidylinositol 3-kinase complex)	GO:0005515(protein binding)//GO:0046935(1-phosphatidylinositol-3-kinase regulator activity)
ENSG00000183309	-179.381	-7.48688	0.0265102	0.116626	0	11.192	0	0	0	24	0	0	0	22.384	chr8	143636019	143656418	+	chr8:143636019-143656418	ZNF623	protein_coding	9831	-	HGNC:HGNC:29084|Ensembl:ENSG00000183309	8q24.3	zinc finger protein 623	hsa05168(Herpes simplex virus 1 infection)	GO:0006357(regulation of transcription by RNA polymerase II)	GO:0005634(nucleus)	GO:0046872(metal ion binding)//GO:0003677(DNA binding)//GO:0005515(protein binding)//GO:0000981(DNA-binding transcription factor activity, RNA polymerase II-specific)//GO:0000978(RNA polymerase II cis-regulatory region sequence-specific DNA binding)
ENSG00000196458	-179.381	-7.48688	0.0265102	0.116626	0	11.192	0	0	0	24	0	0	0	22.384	chr12	132918306	132956306	-	chr12:132918306-132956306	ZNF605	protein_coding	100289635	-	HGNC:HGNC:28068|Ensembl:ENSG00000196458	12q24.33	zinc finger protein 605	hsa05168(Herpes simplex virus 1 infection)	GO:0006355(regulation of transcription, DNA-templated)//GO:0006357(regulation of transcription by RNA polymerase II)	GO:0005634(nucleus)	GO:0003676(nucleic acid binding)//GO:0046872(metal ion binding)//GO:0003677(DNA binding)//GO:0000981(DNA-binding transcription factor activity, RNA polymerase II-specific)//GO:0000978(RNA polymerase II cis-regulatory region sequence-specific DNA binding)
ENSG00000132313	-150.765	-7.23616	0.0269205	0.117549	0	9.40456	0	0	1	19	0	0	1.08848	17.7206	chr2	86199355	86213790	+	chr2:86199355-86213790	MRPL35	protein_coding	51318	L35mt|MRP-L35	MIM:611841|HGNC:HGNC:14489|Ensembl:ENSG00000132313	2p11.2	mitochondrial ribosomal protein L35	hsa03010(Ribosome)	GO:0006412(translation)//GO:0070125(mitochondrial translational elongation)//GO:0070126(mitochondrial translational termination)	GO:0005840(ribosome)//GO:0005739(mitochondrion)//GO:0005762(mitochondrial large ribosomal subunit)//GO:0005743(mitochondrial inner membrane)//GO:0005761(mitochondrial ribosome)	GO:0003735(structural constituent of ribosome)
ENSG00000188158	-150.765	-7.23616	0.0269205	0.117549	0	9.40456	0	0	1	19	0	0	1.08848	17.7206	chrX	17375200	17735994	+	chrX:17375200-17735994	NHS	protein_coding	4810	CTRCT40|CXN|SCML1	MIM:300457|HGNC:HGNC:7820|Ensembl:ENSG00000188158	Xp22.2-p22.13	NHS actin remodeling regulator		GO:0002088(lens development in camera-type eye)//GO:0030154(cell differentiation)	GO:0005737(cytoplasm)//GO:0016020(membrane)//GO:0005794(Golgi apparatus)//GO:0005886(plasma membrane)//GO:0005925(focal adhesion)//GO:0030054(cell junction)//GO:0016324(apical plasma membrane)//GO:0016604(nuclear body)//GO:0042995(cell projection)//GO:0030027(lamellipodium)//GO:0005923(bicellular tight junction)
ENSG00000187187	-7.65687	-2.93675	0.0269604	0.117549	2.59212	19.6661	7	8	13	27	3.09927	2.08497	14.1502	25.182	chr19	39984134	40021038	+	chr19:39984134-40021038	ZNF546	protein_coding	339327	ZNF49	HGNC:HGNC:28671|Ensembl:ENSG00000187187	19q13.2	zinc finger protein 546	hsa05168(Herpes simplex virus 1 infection)	GO:0006355(regulation of transcription, DNA-templated)//GO:0006357(regulation of transcription by RNA polymerase II)	GO:0005634(nucleus)//GO:0016020(membrane)//GO:0016021(integral component of membrane)	GO:0003676(nucleic acid binding)//GO:0046872(metal ion binding)//GO:0003677(DNA binding)//GO:0000981(DNA-binding transcription factor activity, RNA polymerase II-specific)//GO:0000978(RNA polymerase II cis-regulatory region sequence-specific DNA binding)
ENSG00000099326	-6.59653	-2.72171	0.0274448	0.119236	2.00648	13.6027	2	12	7	21	0.885504	3.12746	7.61934	19.586	chr19	58561931	58573575	-	chr19:58561931-58573575	MZF1	protein_coding	7593	MZF-1|MZF1B|ZFP98|ZNF42|ZSCAN6	MIM:194550|HGNC:HGNC:13108|Ensembl:ENSG00000099326	19q13.43	myeloid zinc finger 1		GO:0006355(regulation of transcription, DNA-templated)//GO:0000122(negative regulation of transcription by RNA polymerase II)//GO:0045944(positive regulation of transcription by RNA polymerase II)	GO:0005634(nucleus)//GO:0005654(nucleoplasm)//GO:0000785(chromatin)	GO:0046872(metal ion binding)//GO:0003677(DNA binding)//GO:0042803(protein homodimerization activity)//GO:0005515(protein binding)//GO:0000981(DNA-binding transcription factor activity, RNA polymerase II-specific)//GO:0000978(RNA polymerase II cis-regulatory region sequence-specific DNA binding)//GO:0001227(DNA-binding transcription repressor activity, RNA polymerase II-specific)//GO:0001228(DNA-…
ENSG00000235453	-7.97575	-2.99562	0.0278709	0.120659	1.94057	15.0028	7	3	13	17	3.09927	0.781865	14.1502	15.8553	chr9	32551144	32568621	+	chr9:32551144-32568621	SMIM27	protein_coding	100129250	C9orf133|TOPORS-AS1	HGNC:HGNC:31420|Ensembl:ENSG00000235453	9p21.1	small integral membrane protein 27			GO:0016020(membrane)//GO:0016021(integral component of membrane)
ENSG00000187144	-2.00787	-1.00566	0.0279994	0.121001	231.618	465.481	407	1086	438	487	180.2	283.035	476.753	454.208	chr1	16387117	16437424	-	chr1:16387117-16437424	SPATA21	protein_coding	374955	spergen-2|spergen2	HGNC:HGNC:28026|Ensembl:ENSG00000187144	1p36.13	spermatogenesis associated 21				GO:0005509(calcium ion binding)//GO:0046872(metal ion binding)
ENSG00000132603	-9.28264	-3.21454	0.0287477	0.124016	2.16194	19.5904	8	3	24	14	3.54202	0.781865	26.1235	13.0573	chr16	69337996	69343106	+	chr16:69337996-69343106	NIP7	protein_coding	51388	CGI-37|HSPC031|KD93	HGNC:HGNC:24328|Ensembl:ENSG00000132603	16q22.1	nucleolar pre-rRNA processing protein NIP7		GO:0042255(ribosome assembly)//GO:0042254(ribosome biogenesis)//GO:0042273(ribosomal large subunit biogenesis)	GO:0005634(nucleus)//GO:0005654(nucleoplasm)//GO:0005730(nucleolus)//GO:0005829(cytosol)//GO:0030687(preribosome, large subunit precursor)	GO:0003723(RNA binding)//GO:0005515(protein binding)
ENSG00000126368	-5.86223	-2.55145	0.0288595	0.124279	5.66776	33.6572	5	35	19	50	2.21376	9.12176	20.6811	46.6333	chr17	40092793	40100589	-	chr17:40092793-40100589	NR1D1	protein_coding	9572	EAR1|REVERBA|REVERBalpha|THRA1|THRAL|ear-1|hRev	MIM:602408|HGNC:HGNC:7962|Ensembl:ENSG00000126368	17q21.1	nuclear receptor subfamily 1 group D member 1	hsa04710(Circadian rhythm)	GO:0006355(regulation of transcription, DNA-templated)//GO:0071222(cellular response to lipopolysaccharide)//GO:0019216(regulation of lipid metabolic process)//GO:0030154(cell differentiation)//GO:0030522(intracellular receptor signaling pathway)//GO:0048511(rhythmic process)//GO:0032922(circadian regulation of gene expression)//GO:0045893(positive regulation of transcription, DNA-templated)//GO:…	GO:0005634(nucleus)//GO:0005737(cytoplasm)//GO:0030054(cell junction)//GO:0016604(nuclear body)//GO:0042995(cell projection)//GO:0030425(dendrite)//GO:0045202(synapse)//GO:0043197(dendritic spine)//GO:0000785(chromatin)//GO:0005654(nucleoplasm)	GO:0008270(zinc ion binding)//GO:0003700(DNA-binding transcription factor activity)//GO:0043565(sequence-specific DNA binding)//GO:0000976(transcription regulatory region sequence-specific DNA binding)//GO:0046872(metal ion binding)//GO:0003677(DNA binding)//GO:0005515(protein binding)//GO:0000978(RNA polymerase II cis-regulatory region sequence-specific DNA binding)//GO:0020037(heme binding)//GO…
ENSG00000127580	-49.5538	-5.63092	0.0289888	0.124616	0	3.10962	0	0	4	2	0	0	4.35391	1.86533	chr16	684622	690444	-	chr16:684622-690444	WDR24	protein_coding	84219	C16orf21|JFP7	HGNC:HGNC:20852|Ensembl:ENSG00000127580	16p13.3	WD repeat domain 24	hsa04150(mTOR signaling pathway)	GO:0032008(positive regulation of TOR signaling)//GO:0006914(autophagy)//GO:0010506(regulation of autophagy)//GO:0034198(cellular response to amino acid starvation)	GO:0016020(membrane)//GO:0043231(intracellular membrane-bounded organelle)//GO:0005829(cytosol)//GO:0005765(lysosomal membrane)//GO:0005764(lysosome)//GO:0061700(GATOR2 complex)	GO:0005515(protein binding)
ENSG00000079459	-68.7362	-6.103	0.0291196	0.124959	0	4.2749	0	0	1	8	0	0	1.08848	7.46133	chr8	11795573	11839304	+	chr8:11795573-11839304	FDFT1	protein_coding	2222	DGPT|ERG9|SQS|SQSD|SS	MIM:184420|HGNC:HGNC:3629|Ensembl:ENSG00000079459	8p23.1	farnesyl-diphosphate farnesyltransferase 1	hsa00100(Steroid biosynthesis)//hsa01100(Metabolic pathways)	GO:0009058(biosynthetic process)//GO:0008610(lipid biosynthetic process)//GO:0006629(lipid metabolic process)//GO:0006694(steroid biosynthetic process)//GO:0006695(cholesterol biosynthetic process)//GO:0008202(steroid metabolic process)//GO:0008203(cholesterol metabolic process)//GO:0016126(sterol biosynthetic process)//GO:0008152(metabolic process)//GO:0045540(regulation of cholesterol biosynthe…	GO:0016021(integral component of membrane)//GO:0005783(endoplasmic reticulum)//GO:0016020(membrane)//GO:0005789(endoplasmic reticulum membrane)//GO:0043231(intracellular membrane-bounded organelle)	GO:0016765(transferase activity, transferring alkyl or aryl (other than methyl) groups)//GO:0016740(transferase activity)//GO:0004310(farnesyl-diphosphate farnesyltransferase activity)//GO:0051996(squalene synthase activity)//GO:0046872(metal ion binding)//GO:0003824(catalytic activity)//GO:0005515(protein binding)
ENSG00000116016	-16.8609	-4.07561	0.0295939	0.126772	1.14613	18.8091	4	2	2	38	1.77101	0.521243	2.17696	35.4413	chr2	46293667	46386697	+	chr2:46293667-46386697	EPAS1	protein_coding	2034	ECYT4|HIF2A|HLF|MOP2|PASD2|bHLHe73	MIM:603349|HGNC:HGNC:3374|Ensembl:ENSG00000116016	2p21	endothelial PAS domain protein 1	hsa05200(Pathways in cancer)//hsa05211(Renal cell carcinoma)	GO:0006355(regulation of transcription, DNA-templated)//GO:0007275(multicellular organism development)//GO:0030154(cell differentiation)//GO:0001525(angiogenesis)//GO:0006357(regulation of transcription by RNA polymerase II)//GO:0016567(protein ubiquitination)//GO:0045944(positive regulation of transcription by RNA polymerase II)//GO:0043687(post-translational protein modification)//GO:0061418(re…	GO:0005634(nucleus)//GO:0005737(cytoplasm)//GO:0005667(transcription regulator complex)//GO:0016607(nuclear speck)//GO:0000785(chromatin)//GO:0005654(nucleoplasm)//GO:0005829(cytosol)	GO:0003700(DNA-binding transcription factor activity)//GO:0046983(protein dimerization activity)//GO:0003677(DNA binding)//GO:0005515(protein binding)//GO:0000977(RNA polymerase II transcription regulatory region sequence-specific DNA binding)//GO:0000981(DNA-binding transcription factor activity, RNA polymerase II-specific)//GO:0046982(protein heterodimerization activity)//GO:0043565(sequence-sp…
ENSG00000134318	-171.909	-7.4255	0.0301048	0.128364	0	10.7257	0	0	0	23	0	0	0	21.4513	chr2	11179759	11348330	-	chr2:11179759-11348330	ROCK2	protein_coding	9475	ROCK-II	MIM:604002|HGNC:HGNC:10252|Ensembl:ENSG00000134318	2p25.1	Rho associated coiled-coil containing protein kinase 2	hsa04022(cGMP-PKG signaling pathway)//hsa04024(cAMP signaling pathway)//hsa04062(Chemokine signaling pathway)//hsa04071(Sphingolipid signaling pathway)//hsa04270(Vascular smooth muscle contraction)//hsa04310(Wnt signaling pathway)//hsa04360(Axon guidance)//hsa04510(Focal adhesion)//hsa04530(Tight junction)//hsa04611(Platelet activation)//hsa04670(Leukocyte transendothelial migration)//hsa04810(Re…	GO:0007165(signal transduction)//GO:0006468(protein phosphorylation)//GO:0007266(Rho protein signal transduction)//GO:0006939(smooth muscle contraction)//GO:0035556(intracellular signal transduction)//GO:0030036(actin cytoskeleton organization)//GO:0032956(regulation of actin cytoskeleton organization)//GO:0010825(positive regulation of centrosome duplication)//GO:0010629(negative regulation of g…	GO:0005634(nucleus)//GO:0005737(cytoplasm)//GO:0016020(membrane)//GO:0005829(cytosol)//GO:0005886(plasma membrane)//GO:0005856(cytoskeleton)//GO:0005815(microtubule organizing center)//GO:0005813(centrosome)//GO:0036464(cytoplasmic ribonucleoprotein granule)	GO:0005524(ATP binding)//GO:0004674(protein serine/threonine kinase activity)//GO:0004672(protein kinase activity)//GO:0017048(Rho GTPase binding)//GO:0003723(RNA binding)//GO:0046872(metal ion binding)//GO:0000166(nucleotide binding)//GO:0016301(kinase activity)//GO:0016740(transferase activity)//GO:0005515(protein binding)//GO:0031267(small GTPase binding)//GO:0072518(Rho-dependent protein seri…
ENSG00000185900	-171.909	-7.4255	0.0301048	0.128364	0	10.7257	0	0	0	23	0	0	0	21.4513	chr8	43093498	43131180	+	chr8:43093498-43131180	POMK	protein_coding	84197	MDDGA12|MDDGC12|SGK196	MIM:615247|HGNC:HGNC:26267|Ensembl:ENSG00000185900	8p11.21	protein O-mannose kinase	hsa00515(Mannose type O-glycan biosynthesis)//hsa01100(Metabolic pathways)	GO:0006468(protein phosphorylation)//GO:0006493(protein O-linked glycosylation)//GO:0019233(sensory perception of pain)//GO:0001764(neuron migration)//GO:0007611(learning or memory)//GO:0007420(brain development)//GO:0050905(neuromuscular process)//GO:0046835(carbohydrate phosphorylation)//GO:0016310(phosphorylation)	GO:0005789(endoplasmic reticulum membrane)//GO:0016020(membrane)//GO:0016021(integral component of membrane)//GO:0005783(endoplasmic reticulum)	GO:0005524(ATP binding)//GO:0004672(protein kinase activity)//GO:0019200(carbohydrate kinase activity)//GO:0000166(nucleotide binding)//GO:0016301(kinase activity)//GO:0016740(transferase activity)//GO:0005515(protein binding)//GO:0016773(phosphotransferase activity, alcohol group as acceptor)
ENSG00000169136	-4.22598	-2.07929	0.0301231	0.128364	6.39628	27.2097	13	27	38	14	5.75578	7.03678	41.3621	13.0573	chr19	49928702	49933935	+	chr19:49928702-49933935	ATF5	protein_coding	22809	ATFX|HMFN0395	MIM:606398|HGNC:HGNC:790|Ensembl:ENSG00000169136	19q13.33	activating transcription factor 5		GO:0006355(regulation of transcription, DNA-templated)//GO:0006357(regulation of transcription by RNA polymerase II)//GO:0043066(negative regulation of apoptotic process)//GO:0045893(positive regulation of transcription, DNA-templated)//GO:0045444(fat cell differentiation)//GO:0008285(negative regulation of cell population proliferation)//GO:0045944(positive regulation of transcription by RNA pol…	GO:0005634(nucleus)//GO:0005737(cytoplasm)//GO:0005654(nucleoplasm)//GO:0005829(cytosol)//GO:0005856(cytoskeleton)//GO:0005815(microtubule organizing center)//GO:0005813(centrosome)//GO:0000785(chromatin)//GO:0005667(transcription regulator complex)	GO:0003700(DNA-binding transcription factor activity)//GO:0003677(DNA binding)//GO:0005515(protein binding)//GO:0000977(RNA polymerase II transcription regulatory region sequence-specific DNA binding)//GO:0000981(DNA-binding transcription factor activity, RNA polymerase II-specific)//GO:0043565(sequence-specific DNA binding)//GO:0003682(chromatin binding)//GO:0001228(DNA-binding transcription act…
ENSG00000158828	-3.85973	-1.9485	0.0303259	0.128791	10.6417	40.8914	31	29	52	27	13.7253	7.55803	56.6008	25.182	chr1	20633458	20651511	+	chr1:20633458-20651511	PINK1	protein_coding	65018	BRPK|PARK6	MIM:608309|HGNC:HGNC:14581|Ensembl:ENSG00000158828	1p36.12	PTEN induced kinase 1	hsa04137(Mitophagy - animal)//hsa05012(Parkinson disease)//hsa05014(Amyotrophic lateral sclerosis)//hsa05022(Pathways of neurodegeneration - multiple diseases)	GO:0006468(protein phosphorylation)//GO:0000422(autophagy of mitochondrion)//GO:0016310(phosphorylation)//GO:0016567(protein ubiquitination)//GO:0006914(autophagy)//GO:0050821(protein stabilization)//GO:0042981(regulation of apoptotic process)//GO:0031396(regulation of protein ubiquitination)//GO:1903146(regulation of autophagy of mitochondrion)//GO:1903214(regulation of protein targeting to mito…	GO:0005737(cytoplasm)//GO:0016020(membrane)//GO:0016021(integral component of membrane)//GO:0005783(endoplasmic reticulum)//GO:0005743(mitochondrial inner membrane)//GO:0005739(mitochondrion)//GO:0005741(mitochondrial outer membrane)//GO:0005829(cytosol)//GO:0005634(nucleus)//GO:0000785(chromatin)//GO:0048471(perinuclear region of cytoplasm)//GO:0005856(cytoskeleton)//GO:0005758(mitochondrial int…	GO:0005524(ATP binding)//GO:0004674(protein serine/threonine kinase activity)//GO:0004672(protein kinase activity)//GO:0046872(metal ion binding)//GO:0000166(nucleotide binding)//GO:0016301(kinase activity)//GO:0016740(transferase activity)//GO:0005515(protein binding)//GO:0000287(magnesium ion binding)//GO:0031625(ubiquitin protein ligase binding)//GO:0044877(protein-containing complex binding)/…
ENSG00000228672	-22.5495	-4.49503	0.0304396	0.128815	0.521243	12.5943	0	4	18	6	0	1.04249	19.5926	5.59599	chr5	139390592	139395104	-	chr5:139390592-139395104	PROB1	protein_coding	389333	C5orf65	HGNC:HGNC:41906|Ensembl:ENSG00000228672	5q31.2	proline rich basic protein 1			GO:0005654(nucleoplasm)
ENSG00000141446	-138.253	-7.11117	0.0304624	1	0	8.62771	0	0	3	15	0	0	3.26543	13.99	chr18	21529284	21600884	-	chr18:21529284-21600884	ESCO1	protein_coding	114799	A930014I12Rik|CTF|ECO1|EFO1|ESO1	MIM:609674|HGNC:HGNC:24645|Ensembl:ENSG00000141446	18q11.2	establishment of sister chromatid cohesion N-acetyltransferase 1		GO:0006275(regulation of DNA replication)//GO:0007062(sister chromatid cohesion)//GO:0034421(post-translational protein acetylation)//GO:0007049(cell cycle)//GO:0018215(protein phosphopantetheinylation)//GO:0018394(peptidyl-lysine acetylation)	GO:0000785(chromatin)//GO:0005634(nucleus)//GO:0005694(chromosome)//GO:0005654(nucleoplasm)	GO:0046872(metal ion binding)//GO:0016740(transferase activity)//GO:0008270(zinc ion binding)//GO:0016746(transferase activity, transferring acyl groups)//GO:0042802(identical protein binding)//GO:0008080(N-acetyltransferase activity)//GO:0016407(acetyltransferase activity)//GO:0061733(peptide-lysine-N-acetyltransferase activity)
ENSG00000155657	-3.10631	-1.6352	0.0307636	0.129785	26.4535	81.6961	83	62	55	111	36.7484	16.1585	59.8663	103.526	chr2	178525989	178830802	-	chr2:178525989-178830802	TTN	protein_coding	7273	CMD1G|CMH9|CMPD4|EOMFC|HMERF|LGMD2J|LGMDR10|MYLK5|SALMY|TMD	MIM:188840|HGNC:HGNC:12403|Ensembl:ENSG00000155657	2q31.2	titin	hsa05410(Hypertrophic cardiomyopathy)//hsa05414(Dilated cardiomyopathy)	GO:0006468(protein phosphorylation)//GO:0003300(cardiac muscle hypertrophy)//GO:0016310(phosphorylation)//GO:0018108(peptidyl-tyrosine phosphorylation)//GO:0002576(platelet degranulation)//GO:0060048(cardiac muscle contraction)//GO:0006941(striated muscle contraction)//GO:0030049(muscle filament sliding)//GO:0030240(skeletal muscle thin filament assembly)//GO:0030241(skeletal muscle myosin thick …	GO:0005634(nucleus)//GO:0005737(cytoplasm)//GO:0030018(Z disc)//GO:0005576(extracellular region)//GO:0005829(cytosol)//GO:0070062(extracellular exosome)//GO:0031674(I band)//GO:0000794(condensed nuclear chromosome)//GO:0016020(membrane)//GO:0005886(plasma membrane)//GO:0031430(M band)//GO:0005865(striated muscle thin filament)	GO:0005524(ATP binding)//GO:0005515(protein binding)//GO:0004672(protein kinase activity)//GO:0046872(metal ion binding)//GO:0000166(nucleotide binding)//GO:0004674(protein serine/threonine kinase activity)//GO:0016301(kinase activity)//GO:0016740(transferase activity)//GO:0042802(identical protein binding)//GO:0005516(calmodulin binding)//GO:0019899(enzyme binding)//GO:0002020(protease binding)/…
ENSG00000139725	-4.338	-2.11703	0.0307749	0.129785	7.08708	30.9382	12	34	26	36	5.31303	8.86114	28.3004	33.576	chr12	121777754	121803403	-	chr12:121777754-121803403	RHOF	protein_coding	54509	ARHF|RIF	MIM:618867|HGNC:HGNC:15703|Ensembl:ENSG00000139725	12q24.31	ras homolog family member F, filopodia associated		GO:0007264(small GTPase mediated signal transduction)//GO:0051056(regulation of small GTPase mediated signal transduction)//GO:0016477(cell migration)//GO:0007015(actin filament organization)//GO:0008360(regulation of cell shape)//GO:0043312(neutrophil degranulation)//GO:0007163(establishment or maintenance of cell polarity)//GO:0030865(cortical cytoskeleton organization)//GO:0032956(regulation o…	GO:0005737(cytoplasm)//GO:0016020(membrane)//GO:0005886(plasma membrane)//GO:0005856(cytoskeleton)//GO:0043231(intracellular membrane-bounded organelle)//GO:0031410(cytoplasmic vesicle)//GO:0005829(cytosol)//GO:0070062(extracellular exosome)//GO:0005938(cell cortex)//GO:0042995(cell projection)//GO:0030667(secretory granule membrane)	GO:0005525(GTP binding)//GO:0003924(GTPase activity)//GO:0000166(nucleotide binding)//GO:0019901(protein kinase binding)
ENSG00000197070	-5.12691	-2.35809	0.0309295	0.129989	2.93123	15.2365	5	14	16	14	2.21376	3.6487	17.4156	13.0573	chr9	137605685	137615360	+	chr9:137605685-137615360	ARRDC1	protein_coding	92714	-	HGNC:HGNC:28633|Ensembl:ENSG00000197070	9q34.3	arrestin domain containing 1		GO:0015031(protein transport)//GO:0016567(protein ubiquitination)//GO:0006511(ubiquitin-dependent protein catabolic process)//GO:0006858(extracellular transport)//GO:0045746(negative regulation of Notch signaling pathway)//GO:0140112(extracellular vesicle biogenesis)	GO:0016020(membrane)//GO:0005886(plasma membrane)//GO:0005737(cytoplasm)//GO:0070062(extracellular exosome)//GO:1903561(extracellular vesicle)//GO:0031410(cytoplasmic vesicle)	GO:0005515(protein binding)//GO:0042802(identical protein binding)//GO:0031625(ubiquitin protein ligase binding)//GO:1990756(ubiquitin ligase-substrate adaptor activity)//GO:1990763(arrestin family protein binding)
ENSG00000115084	-143.289	-7.16279	0.0313492	0.131527	0	8.93823	0	0	1	18	0	0	1.08848	16.788	chr2	113705011	113756693	-	chr2:113705011-113756693	SLC35F5	protein_coding	80255	-	HGNC:HGNC:23617|Ensembl:ENSG00000115084	2q14.1	solute carrier family 35 member F5			GO:0016021(integral component of membrane)//GO:0016020(membrane)
ENSG00000177963	-10.4029	-3.37892	0.031437	0.13167	1.66737	17.2554	4	6	6	30	1.77101	1.56373	6.53087	27.98	chr11	207708	215113	+	chr11:207708-215113	RIC8A	protein_coding	60626	RIC8	MIM:609146|HGNC:HGNC:29550|Ensembl:ENSG00000177963	11p15.5	RIC8 guanine nucleotide exchange factor A		GO:0050790(regulation of catalytic activity)//GO:0043547(positive regulation of GTPase activity)//GO:0007186(G protein-coupled receptor signaling pathway)//GO:0001701(in utero embryonic development)//GO:0001944(vasculature development)//GO:0007193(adenylate cyclase-inhibiting G protein-coupled receptor signaling pathway)//GO:0007369(gastrulation)//GO:0008542(visual learning)//GO:0009416(response …	GO:0005737(cytoplasm)//GO:0016020(membrane)//GO:0005886(plasma membrane)	GO:0005085(guanyl-nucleotide exchange factor activity)//GO:0005515(protein binding)//GO:0005096(GTPase activator activity)//GO:0001965(G-protein alpha-subunit binding)
ENSG00000141499	-5.59807	-2.48493	0.0315807	0.132045	3.58279	20.3672	5	19	22	18	2.21376	4.95181	23.9465	16.788	chr17	7686071	7703502	+	chr17:7686071-7703502	WRAP53	protein_coding	55135	DKCB3|TCAB1|WDR79	MIM:612661|HGNC:HGNC:25522|Ensembl:ENSG00000141499	17p13.1	WD repeat containing antisense to TP53		GO:0006281(DNA repair)//GO:0006974(cellular response to DNA damage stimulus)//GO:0016032(viral process)//GO:0045739(positive regulation of DNA repair)//GO:1905168(positive regulation of double-strand break repair via homologous recombination)//GO:2000781(positive regulation of double-strand break repair)//GO:2001034(positive regulation of double-strand break repair via nonhomologous end joining)/…	GO:0005634(nucleus)//GO:0005654(nucleoplasm)//GO:0005829(cytosol)//GO:0005694(chromosome)//GO:0016604(nuclear body)//GO:0015030(Cajal body)//GO:0000781(chromosome, telomeric region)//GO:0035861(site of double-strand break)//GO:0005697(telomerase holoenzyme complex)	GO:0005515(protein binding)//GO:0003723(RNA binding)//GO:0042802(identical protein binding)//GO:0031625(ubiquitin protein ligase binding)//GO:0042393(histone binding)//GO:0051087(chaperone binding)//GO:0070034(telomerase RNA binding)//GO:0044877(protein-containing complex binding)
ENSG00000172269	-23.2197	-4.53728	0.0319241	0.133253	0.481998	11.2721	1	2	13	9	0.442752	0.521243	14.1502	8.39399	chr11	119096025	119108331	-	chr11:119096025-119108331	DPAGT1	protein_coding	1798	ALG7|CDG-Ij|CDG1J|CMS13|CMSTA2|D11S366|DGPT|DPAGT|DPAGT2|G1PT|GPT|UAGT|UGAT	MIM:191350|HGNC:HGNC:2995|Ensembl:ENSG00000172269	11q23.3	dolichyl-phosphate N-acetylglucosaminephosphotransferase 1	hsa00510(N-Glycan biosynthesis)//hsa01100(Metabolic pathways)	GO:0006487(protein N-linked glycosylation)//GO:0006488(dolichol-linked oligosaccharide biosynthetic process)//GO:0006486(protein glycosylation)//GO:0006047(UDP-N-acetylglucosamine metabolic process)//GO:0019348(dolichol metabolic process)//GO:0006489(dolichyl diphosphate biosynthetic process)	GO:0016021(integral component of membrane)//GO:0016020(membrane)//GO:0005783(endoplasmic reticulum)//GO:0005789(endoplasmic reticulum membrane)//GO:0043231(intracellular membrane-bounded organelle)//GO:0030176(integral component of endoplasmic reticulum membrane)	GO:0008963(phospho-N-acetylmuramoyl-pentapeptide-transferase activity)//GO:0003975(UDP-N-acetylglucosamine-dolichyl-phosphate N-acetylglucosaminephosphotransferase activity)//GO:0046872(metal ion binding)//GO:0016740(transferase activity)//GO:0016757(transferase activity, transferring glycosyl groups)//GO:0005515(protein binding)//GO:0042802(identical protein binding)//GO:0003976(UDP-N-acetylgluc…
ENSG00000171790	-17.5589	-4.13413	0.0321684	0.133816	0.912176	16.7902	0	7	12	22	0	1.82435	13.0617	20.5186	chr1	41015597	41023237	-	chr1:41015597-41023237	SLFNL1	protein_coding	200172	-	HGNC:HGNC:26313|Ensembl:ENSG00000171790	1p34.2	schlafen like 1				GO:0000166(nucleotide binding)//GO:0005524(ATP binding)
ENSG00000133392	-3.68488	-1.88162	0.032601	0.135386	12.7297	47.498	11	79	53	40	4.87027	20.5891	57.6893	37.3066	chr16	15703135	15857028	-	chr16:15703135-15857028	MYH11	protein_coding	4629	AAT4|FAA4|SMHC|SMMHC	MIM:160745|HGNC:HGNC:7569|Ensembl:ENSG00000133392	16p13.11	myosin heavy chain 11	hsa04270(Vascular smooth muscle contraction)//hsa04530(Tight junction)//hsa04810(Regulation of actin cytoskeleton)//hsa05130(Pathogenic Escherichia coli infection)	GO:0006936(muscle contraction)//GO:0006939(smooth muscle contraction)//GO:0048251(elastic fiber assembly)//GO:0030241(skeletal muscle myosin thick filament assembly)//GO:0048739(cardiac muscle fiber development)	GO:0016459(myosin complex)//GO:0042470(melanosome)//GO:0005829(cytosol)//GO:0070062(extracellular exosome)//GO:0032982(myosin filament)//GO:0005859(muscle myosin complex)	GO:0005524(ATP binding)//GO:0005515(protein binding)//GO:0051015(actin filament binding)//GO:0003774(motor activity)//GO:0000166(nucleotide binding)//GO:0003779(actin binding)//GO:0005516(calmodulin binding)//GO:0008307(structural constituent of muscle)
ENSG00000008282	-137.036	-7.09841	0.0327771	1	0	8.5498	0	0	2	16	0	0	2.17696	14.9227	chr7	106090505	106112576	-	chr7:106090505-106112576	SYPL1	protein_coding	6856	H-SP1|SYPL	MIM:616665|HGNC:HGNC:11507|Ensembl:ENSG00000008282	7q22.3	synaptophysin like 1		GO:0007268(chemical synaptic transmission)	GO:0016020(membrane)//GO:0008021(synaptic vesicle)//GO:0016021(integral component of membrane)//GO:0031410(cytoplasmic vesicle)//GO:0042470(melanosome)//GO:0030659(cytoplasmic vesicle membrane)//GO:0070062(extracellular exosome)//GO:0005887(integral component of plasma membrane)//GO:0030672(synaptic vesicle membrane)//GO:0030141(secretory granule)//GO:0030285(integral component of synaptic vesicl…	GO:0005515(protein binding)//GO:0017075(syntaxin-1 binding)
ENSG00000176393	-7.65607	-2.9366	0.0328218	0.136072	3.46505	26.5075	8	13	23	30	3.54202	3.38808	25.035	27.98	chr1	201982372	202006147	+	chr1:201982372-202006147	RNPEP	protein_coding	6051	AP-B|APB	MIM:602675|HGNC:HGNC:10078|Ensembl:ENSG00000176393	1q32.1	arginyl aminopeptidase		GO:0006508(proteolysis)	GO:0005615(extracellular space)//GO:0005886(plasma membrane)//GO:0005576(extracellular region)//GO:0070062(extracellular exosome)	GO:0008270(zinc ion binding)//GO:0008237(metallopeptidase activity)//GO:0004177(aminopeptidase activity)//GO:0046872(metal ion binding)//GO:0008233(peptidase activity)//GO:0016787(hydrolase activity)//GO:0004301(epoxide hydrolase activity)//GO:0070006(metalloaminopeptidase activity)//GO:0008235(metalloexopeptidase activity)
ENSG00000100600	-78.006	-6.28551	0.0329129	0.136123	0	4.89815	0	0	9	0	0	0	9.7963	0	chr14	92703807	92748679	-	chr14:92703807-92748679	LGMN	protein_coding	5641	AEP|LGMN1|PRSC1	MIM:602620|HGNC:HGNC:9472|Ensembl:ENSG00000100600	14q32.12	legumain	hsa04142(Lysosome)//hsa04612(Antigen processing and presentation)	GO:0006508(proteolysis)//GO:0051603(proteolysis involved in cellular protein catabolic process)//GO:0010629(negative regulation of gene expression)//GO:1904646(cellular response to amyloid-beta)//GO:0019886(antigen processing and presentation of exogenous peptide antigen via MHC class II)//GO:0002224(toll-like receptor signaling pathway)//GO:0008284(positive regulation of cell population prolifer…	GO:0005737(cytoplasm)//GO:0005764(lysosome)//GO:0070062(extracellular exosome)//GO:0043202(lysosomal lumen)//GO:0048471(perinuclear region of cytoplasm)//GO:0005576(extracellular region)//GO:0036021(endolysosome lumen)//GO:0005770(late endosome)//GO:0045177(apical part of cell)	GO:0008233(peptidase activity)//GO:0004197(cysteine-type endopeptidase activity)//GO:0008234(cysteine-type peptidase activity)//GO:0016787(hydrolase activity)//GO:0048156(tau protein binding)
ENSG00000148120	-10.3884	-3.37691	0.0329455	0.136123	1.40675	14.3795	4	4	5	25	1.77101	1.04249	5.44239	23.3166	chr9	94726699	95087159	+	chr9:94726699-95087159	AOPEP	protein_coding	84909	AP-O|APO|C90RF3|C9orf3|ONPEP	HGNC:HGNC:1361|Ensembl:ENSG00000148120	9q22.32	aminopeptidase O (putative)		GO:0006508(proteolysis)//GO:0002003(angiotensin maturation)	GO:0005730(nucleolus)//GO:0005634(nucleus)//GO:0005737(cytoplasm)//GO:0005829(cytosol)	GO:0008270(zinc ion binding)//GO:0008237(metallopeptidase activity)//GO:0070006(metalloaminopeptidase activity)//GO:0046872(metal ion binding)//GO:0008233(peptidase activity)//GO:0016787(hydrolase activity)//GO:0004177(aminopeptidase activity)
ENSG00000102302	-3.27084	-1.70966	0.0330436	0.136298	18.4337	60.3984	35	82	45	77	15.4963	21.371	48.9815	71.8153	chrX	54445454	54496234	-	chrX:54445454-54496234	FGD1	protein_coding	2245	AAS|FGDY|MRXS16|ZFYVE3	MIM:300546|HGNC:HGNC:3663|Ensembl:ENSG00000102302	Xp11.22	FYVE, RhoGEF and PH domain containing 1	hsa04810(Regulation of actin cytoskeleton)	GO:0050790(regulation of catalytic activity)//GO:0007010(cytoskeleton organization)//GO:0008360(regulation of cell shape)//GO:0030036(actin cytoskeleton organization)//GO:0051056(regulation of small GTPase mediated signal transduction)//GO:0007186(G protein-coupled receptor signaling pathway)//GO:0046847(filopodium assembly)//GO:0007165(signal transduction)//GO:0007275(multicellular organism deve…	GO:0005737(cytoplasm)//GO:0005856(cytoskeleton)//GO:0005794(Golgi apparatus)//GO:0042995(cell projection)//GO:0001726(ruffle)//GO:0030027(lamellipodium)//GO:0005829(cytosol)	GO:0046872(metal ion binding)//GO:0005085(guanyl-nucleotide exchange factor activity)//GO:0031267(small GTPase binding)
ENSG00000103549	-44.0516	-5.46112	0.0332071	0.136638	0.221376	8.23928	1	0	4	13	0.442752	0	4.35391	12.1247	chr16	30761745	30776307	+	chr16:30761745-30776307	RNF40	protein_coding	9810	BRE1B|RBP95|STARING	MIM:607700|HGNC:HGNC:16867|Ensembl:ENSG00000103549	16p11.2	ring finger protein 40		GO:0010390(histone monoubiquitination)//GO:0016567(protein ubiquitination)//GO:0006325(chromatin organization)//GO:0006511(ubiquitin-dependent protein catabolic process)//GO:1900364(negative regulation of mRNA polyadenylation)//GO:0033523(histone H2B ubiquitination)//GO:0043434(response to peptide hormone)//GO:1901800(positive regulation of proteasomal protein catabolic process)//GO:1902916(posit…	GO:0005634(nucleus)//GO:0016020(membrane)//GO:0005654(nucleoplasm)//GO:0043005(neuron projection)//GO:0000151(ubiquitin ligase complex)//GO:0005829(cytosol)//GO:0019898(extrinsic component of membrane)//GO:0032991(protein-containing complex)//GO:0033503(HULC complex)//GO:0043679(axon terminus)	GO:0004842(ubiquitin-protein transferase activity)//GO:0046872(metal ion binding)//GO:0016740(transferase activity)//GO:0042803(protein homodimerization activity)//GO:0005515(protein binding)//GO:0031625(ubiquitin protein ligase binding)//GO:0003730(mRNA 3'-UTR binding)//GO:0017075(syntaxin-1 binding)//GO:0031624(ubiquitin conjugating enzyme binding)//GO:0044877(protein-containing complex binding)
ENSG00000125618	-19.8746	-4.31285	0.0336418	0.136685	0.390932	8.473	0	3	7	10	0	0.781865	7.61934	9.32666	chr2	113215997	113278921	-	chr2:113215997-113278921	PAX8	protein_coding	7849	-	MIM:167415|HGNC:HGNC:8622|Ensembl:ENSG00000125618	2q14.1	paired box 8	hsa04918(Thyroid hormone synthesis)//hsa05200(Pathways in cancer)//hsa05202(Transcriptional misregulation in cancer)//hsa05216(Thyroid cancer)	GO:0006355(regulation of transcription, DNA-templated)//GO:0007275(multicellular organism development)//GO:0030154(cell differentiation)//GO:0001822(kidney development)//GO:0045893(positive regulation of transcription, DNA-templated)//GO:0006351(transcription, DNA-templated)//GO:0006357(regulation of transcription by RNA polymerase II)//GO:0038194(thyroid-stimulating hormone signaling pathway)//G…	GO:0005634(nucleus)//GO:0005654(nucleoplasm)//GO:0000785(chromatin)	GO:0003677(DNA binding)//GO:0003700(DNA-binding transcription factor activity)//GO:0005515(protein binding)//GO:0000981(DNA-binding transcription factor activity, RNA polymerase II-specific)//GO:0000978(RNA polymerase II cis-regulatory region sequence-specific DNA binding)//GO:1990837(sequence-specific double-stranded DNA binding)//GO:0000976(transcription regulatory region sequence-specific DNA …
ENSG00000140836	-5.61486	-2.48925	0.0336957	0.136685	4.12918	23.0083	11	13	14	33	4.87027	3.38808	15.2387	30.778	chr16	72782885	73891871	-	chr16:72782885-73891871	ZFHX3	protein_coding	463	ATBF1|ATBT|C16orf47|ZFH-3|ZNF927	MIM:104155|HGNC:HGNC:777|Ensembl:ENSG00000140836	16q22.2-q22.3	zinc finger homeobox 3	hsa04550(Signaling pathways regulating pluripotency of stem cells)	GO:0006355(regulation of transcription, DNA-templated)//GO:0007517(muscle organ development)//GO:0032922(circadian regulation of gene expression)//GO:0045893(positive regulation of transcription, DNA-templated)//GO:0006357(regulation of transcription by RNA polymerase II)//GO:0000122(negative regulation of transcription by RNA polymerase II)//GO:0045944(positive regulation of transcription by RNA…	GO:0005634(nucleus)//GO:0005737(cytoplasm)//GO:0005654(nucleoplasm)//GO:0000785(chromatin)//GO:0005667(transcription regulator complex)//GO:0016604(nuclear body)	GO:0003677(DNA binding)//GO:0008270(zinc ion binding)//GO:0003676(nucleic acid binding)//GO:0000981(DNA-binding transcription factor activity, RNA polymerase II-specific)//GO:0046872(metal ion binding)//GO:0003700(DNA-binding transcription factor activity)//GO:0005515(protein binding)//GO:0001227(DNA-binding transcription repressor activity, RNA polymerase II-specific)//GO:0000978(RNA polymerase …
ENSG00000165555	-43.6506	-5.44793	0.0337936	0.136685	0.221376	8.16138	1	0	3	14	0.442752	0	3.26543	13.0573	chr14	77394021	77423517	-	chr14:77394021-77423517	NOXRED1	protein_coding	122945	C14orf148	HGNC:HGNC:20487|Ensembl:ENSG00000165555	14q24.3	NADP dependent oxidoreductase domain containing 1		GO:0008150(biological_process)//GO:0055114(oxidation-reduction process)//GO:0055129(L-proline biosynthetic process)	GO:0005575(cellular_component)	GO:0003674(molecular_function)//GO:0016491(oxidoreductase activity)//GO:0004735(pyrroline-5-carboxylate reductase activity)
ENSG00000146828	-75.6624	-6.2415	0.0338226	1	0	4.74234	0	0	7	2	0	0	7.61934	1.86533	chr7	100826820	100867010	+	chr7:100826820-100867010	SLC12A9	protein_coding	56996	CCC6|CIP1|WO3.3|hCCC6	MIM:616861|HGNC:HGNC:17435|Ensembl:ENSG00000146828	7q22.1	solute carrier family 12 member 9		GO:0006811(ion transport)//GO:0055085(transmembrane transport)//GO:0006884(cell volume homeostasis)//GO:0055064(chloride ion homeostasis)//GO:0055075(potassium ion homeostasis)//GO:1902476(chloride transmembrane transport)//GO:1990573(potassium ion import across plasma membrane)	GO:0016020(membrane)//GO:0016021(integral component of membrane)//GO:0005886(plasma membrane)//GO:0070062(extracellular exosome)	GO:0022857(transmembrane transporter activity)//GO:0015379(potassium:chloride symporter activity)//GO:0015377(cation:chloride symporter activity)
ENSG00000184254	-6.89833	-2.78625	0.0338788	0.136685	2.48848	17.4902	3	14	15	20	1.32826	3.6487	16.3272	18.6533	chr15	100877714	100916626	+	chr15:100877714-100916626	ALDH1A3	protein_coding	220	ALDH1A6|ALDH6|MCOP8|RALDH3	MIM:600463|HGNC:HGNC:409|Ensembl:ENSG00000184254	15q26.3	aldehyde dehydrogenase 1 family member A3	hsa00830(Retinol metabolism)//hsa01100(Metabolic pathways)	GO:0055114(oxidation-reduction process)//GO:0042572(retinol metabolic process)//GO:0002072(optic cup morphogenesis involved in camera-type eye development)//GO:0002138(retinoic acid biosynthetic process)//GO:0007626(locomotory behavior)//GO:0021768(nucleus accumbens development)//GO:0031076(embryonic camera-type eye development)//GO:0042472(inner ear morphogenesis)//GO:0042573(retinoic acid metab…	GO:0005737(cytoplasm)//GO:0005829(cytosol)//GO:0070062(extracellular exosome)	GO:0016491(oxidoreductase activity)//GO:0016620(oxidoreductase activity, acting on the aldehyde or oxo group of donors, NAD or NADP as acceptor)//GO:0042803(protein homodimerization activity)//GO:0004029(aldehyde dehydrogenase (NAD+) activity)//GO:0004030(aldehyde dehydrogenase [NAD(P)+] activity)//GO:0070324(thyroid hormone binding)//GO:0070403(NAD+ binding)//GO:0001758(retinal dehydrogenase act…
ENSG00000163960	-131.989	-7.04427	0.0341352	1	0	8.23928	0	0	4	13	0	0	4.35391	12.1247	chr3	196347662	196432430	-	chr3:196347662-196432430	UBXN7	protein_coding	26043	UBXD7	MIM:616379|HGNC:HGNC:29119|Ensembl:ENSG00000163960	3q29	UBX domain protein 7		GO:0043687(post-translational protein modification)	GO:0005634(nucleus)//GO:0005654(nucleoplasm)//GO:0016604(nuclear body)//GO:0005829(cytosol)//GO:0034098(VCP-NPL4-UFD1 AAA ATPase complex)	GO:0005515(protein binding)//GO:0031625(ubiquitin protein ligase binding)//GO:0008134(transcription factor binding)//GO:0043130(ubiquitin binding)
ENSG00000061273	-9.181	-3.19865	0.0341689	0.136685	2.0583	18.966	4	9	10	29	1.77101	2.34559	10.8848	27.0473	chr12	47782722	47833132	-	chr12:47782722-47833132	HDAC7	protein_coding	51564	HD7|HD7A|HDAC7A	MIM:606542|HGNC:HGNC:14067|Ensembl:ENSG00000061273	12q13.11	histone deacetylase 7	hsa04613(Neutrophil extracellular trap formation)//hsa05034(Alcoholism)//hsa05203(Viral carcinogenesis)	GO:0016575(histone deacetylation)//GO:0006325(chromatin organization)//GO:0090050(positive regulation of cell migration involved in sprouting angiogenesis)//GO:0006476(protein deacetylation)//GO:0070932(histone H3 deacetylation)//GO:1901223(negative regulation of NIK/NF-kappaB signaling)//GO:0045668(negative regulation of osteoblast differentiation)//GO:0032703(negative regulation of interleukin-…	GO:0000118(histone deacetylase complex)//GO:0005634(nucleus)//GO:0005737(cytoplasm)//GO:0005829(cytosol)//GO:0005654(nucleoplasm)	GO:0004407(histone deacetylase activity)//GO:0046872(metal ion binding)//GO:0016787(hydrolase activity)//GO:0005515(protein binding)//GO:0032041(NAD-dependent histone deacetylase activity (H3-K14 specific))//GO:0019901(protein kinase binding)//GO:0071889(14-3-3 protein binding)//GO:0033558(protein deacetylase activity)//GO:0005080(protein kinase C binding)//GO:0033613(activating transcription fac…
ENSG00000005889	-164.436	-7.36138	0.0342436	0.136685	0	10.2593	0	0	0	22	0	0	0	20.5186	chrX	24149173	24216255	+	chrX:24149173-24216255	ZFX	protein_coding	7543	ZNF926	MIM:314980|HGNC:HGNC:12869|Ensembl:ENSG00000005889	Xp22.11	zinc finger protein X-linked		GO:0006355(regulation of transcription, DNA-templated)//GO:0006357(regulation of transcription by RNA polymerase II)//GO:0001541(ovarian follicle development)//GO:0007281(germ cell development)//GO:0007283(spermatogenesis)//GO:0009566(fertilization)//GO:0009791(post-embryonic development)//GO:0035264(multicellular organism growth)//GO:0048599(oocyte development)//GO:0048872(homeostasis of number …	GO:0005634(nucleus)//GO:0005654(nucleoplasm)//GO:0005730(nucleolus)//GO:0005694(chromosome)	GO:0003677(DNA binding)//GO:0046872(metal ion binding)//GO:0043035(chromatin insulator sequence binding)
ENSG00000085224	-164.436	-7.36138	0.0342436	0.136685	0	10.2593	0	0	0	22	0	0	0	20.5186	chrX	77504880	77786233	-	chrX:77504880-77786233	ATRX	protein_coding	546	JMS|MRX52|RAD54|RAD54L|XH2|XNP|ZNF-HX	MIM:300032|HGNC:HGNC:886|Ensembl:ENSG00000085224	Xq21.1	ATRX chromatin remodeler		GO:0006325(chromatin organization)//GO:0006334(nucleosome assembly)//GO:0006281(DNA repair)//GO:0006974(cellular response to DNA damage stimulus)//GO:0032508(DNA duplex unwinding)//GO:0045944(positive regulation of transcription by RNA polymerase II)//GO:0000212(meiotic spindle organization)//GO:0007283(spermatogenesis)//GO:0010571(positive regulation of nuclear cell cycle DNA replication)//GO:00…	GO:0005634(nucleus)//GO:0005654(nucleoplasm)//GO:0005694(chromosome)//GO:0016604(nuclear body)//GO:0016605(PML body)//GO:0000781(chromosome, telomeric region)//GO:0000228(nuclear chromosome)//GO:0000779(condensed chromosome, centromeric region)//GO:0000792(heterochromatin)//GO:0005721(pericentric heterochromatin)//GO:0099115(chromosome, subtelomeric region)	GO:0005524(ATP binding)//GO:0046872(metal ion binding)//GO:0000166(nucleotide binding)//GO:0016787(hydrolase activity)//GO:0003677(DNA binding)//GO:0005515(protein binding)//GO:0004386(helicase activity)//GO:0003678(DNA helicase activity)//GO:0003682(chromatin binding)//GO:0042393(histone binding)//GO:0035064(methylated histone binding)//GO:0070087(chromo shadow domain binding)//GO:0015616(DNA tr…
ENSG00000110321	-164.436	-7.36138	0.0342436	0.136685	0	10.2593	0	0	0	22	0	0	0	20.5186	chr11	10797050	10808940	-	chr11:10797050-10808940	EIF4G2	protein_coding	1982	AAG1|DAP5|NAT1|P97	MIM:602325|HGNC:HGNC:3297|Ensembl:ENSG00000110321	11p15.4	eukaryotic translation initiation factor 4 gamma 2	hsa03013(RNA transport)//hsa05416(Viral myocarditis)	GO:0006412(translation)//GO:0006413(translational initiation)//GO:0006417(regulation of translation)//GO:0010507(negative regulation of autophagy)//GO:0007507(heart development)//GO:0045727(positive regulation of translation)//GO:0045773(positive regulation of axon extension)//GO:0060999(positive regulation of dendritic spine development)//GO:0007050(cell cycle arrest)//GO:0006446(regulation of t…	GO:0016020(membrane)//GO:0005829(cytosol)//GO:0016281(eukaryotic translation initiation factor 4F complex)//GO:0030424(axon)//GO:0005912(adherens junction)	GO:0005515(protein binding)//GO:0003723(RNA binding)//GO:0003743(translation initiation factor activity)//GO:0003729(mRNA binding)//GO:0045296(cadherin binding)//GO:0008135(translation factor activity, RNA binding)
ENSG00000123178	-164.436	-7.36138	0.0342436	0.136685	0	10.2593	0	0	0	22	0	0	0	20.5186	chr13	49912702	49936490	-	chr13:49912702-49936490	SPRYD7	protein_coding	57213	C13orf1|CLLD6	MIM:607866|HGNC:HGNC:14297|Ensembl:ENSG00000123178	13q14.2	SPRY domain containing 7				GO:0005515(protein binding)
ENSG00000126070	-164.436	-7.36138	0.0342436	0.136685	0	10.2593	0	0	0	22	0	0	0	20.5186	chr1	35930718	36072500	+	chr1:35930718-36072500	AGO3	protein_coding	192669	EIF2C3	MIM:607355|HGNC:HGNC:18421|Ensembl:ENSG00000126070	1p34.3	argonaute RISC catalytic component 3		GO:0006413(translational initiation)//GO:0031047(gene silencing by RNA)//GO:0072091(regulation of stem cell proliferation)//GO:0006417(regulation of translation)//GO:0090305(nucleic acid phosphodiester bond hydrolysis)//GO:0090502(RNA phosphodiester bond hydrolysis, endonucleolytic)//GO:0045652(regulation of megakaryocyte differentiation)//GO:0007223(Wnt signaling pathway, calcium modulating path…	GO:0005654(nucleoplasm)//GO:0036464(cytoplasmic ribonucleoprotein granule)//GO:0005737(cytoplasm)//GO:0016020(membrane)//GO:0005829(cytosol)//GO:0000932(P-body)//GO:0016442(RISC complex)//GO:0070578(RISC-loading complex)//GO:0000794(condensed nuclear chromosome)	GO:0005515(protein binding)//GO:0003743(translation initiation factor activity)//GO:0003676(nucleic acid binding)//GO:0003723(RNA binding)//GO:0046872(metal ion binding)//GO:0016787(hydrolase activity)//GO:0004518(nuclease activity)//GO:0004519(endonuclease activity)//GO:0004521(endoribonuclease activity)//GO:0003725(double-stranded RNA binding)//GO:0035198(miRNA binding)//GO:0003727(single-stran…
ENSG00000157625	-164.436	-7.36138	0.0342436	0.136685	0	10.2593	0	0	0	22	0	0	0	20.5186	chrX	30827442	30975084	-	chrX:30827442-30975084	TAB3	protein_coding	257397	MAP3K7IP3|NAP1	MIM:300480|HGNC:HGNC:30681|Ensembl:ENSG00000157625	Xp21.2	TGF-beta activated kinase 1 (MAP3K7) binding protein 3	hsa04064(NF-kappa B signaling pathway)//hsa04621(NOD-like receptor signaling pathway)//hsa04657(IL-17 signaling pathway)//hsa04668(TNF signaling pathway)//hsa05130(Pathogenic Escherichia coli infection)//hsa05131(Shigellosis)//hsa05132(Salmonella infection)	GO:0038095(Fc-epsilon receptor signaling pathway)//GO:0043123(positive regulation of I-kappaB kinase/NF-kappaB signaling)//GO:0002223(stimulatory C-type lectin receptor signaling pathway)//GO:0070498(interleukin-1-mediated signaling pathway)//GO:0010507(negative regulation of autophagy)//GO:0002755(MyD88-dependent toll-like receptor signaling pathway)//GO:0007249(I-kappaB kinase/NF-kappaB signali…	GO:0005886(plasma membrane)//GO:0005829(cytosol)//GO:0070062(extracellular exosome)//GO:0010008(endosome membrane)	GO:0005515(protein binding)//GO:0046872(metal ion binding)//GO:0043130(ubiquitin binding)
ENSG00000163605	-164.436	-7.36138	0.0342436	0.136685	0	10.2593	0	0	0	22	0	0	0	20.5186	chr3	72996803	73069198	+	chr3:72996803-73069198	PPP4R2	protein_coding	151987	PP4R2	MIM:613822|HGNC:HGNC:18296|Ensembl:ENSG00000163605	3p13	protein phosphatase 4 regulatory subunit 2		GO:0006397(mRNA processing)//GO:0008380(RNA splicing)//GO:0043666(regulation of phosphoprotein phosphatase activity)//GO:0006470(protein dephosphorylation)//GO:0010569(regulation of double-strand break repair via homologous recombination)//GO:0006464(cellular protein modification process)	GO:0030289(protein phosphatase 4 complex)//GO:0005634(nucleus)//GO:0005737(cytoplasm)//GO:0005654(nucleoplasm)//GO:0005856(cytoskeleton)//GO:0005815(microtubule organizing center)//GO:0005813(centrosome)	GO:0019888(protein phosphatase regulator activity)//GO:0005515(protein binding)//GO:0030674(protein-macromolecule adaptor activity)
ENSG00000169905	-164.436	-7.36138	0.0342436	0.136685	0	10.2593	0	0	0	22	0	0	0	20.5186	chr1	179839967	179877803	-	chr1:179839967-179877803	TOR1AIP2	protein_coding	163590	IFRG15|LULL1|NET9	MIM:614513|HGNC:HGNC:24055|Ensembl:ENSG00000169905	1q25.2	torsin 1A interacting protein 2		GO:0007029(endoplasmic reticulum organization)//GO:0032781(positive regulation of ATPase activity)//GO:0090435(protein localization to nuclear envelope)	GO:0005634(nucleus)//GO:0016020(membrane)//GO:0016021(integral component of membrane)//GO:0005783(endoplasmic reticulum)//GO:0005789(endoplasmic reticulum membrane)//GO:0031965(nuclear membrane)	GO:0005515(protein binding)//GO:0001671(ATPase activator activity)//GO:0051117(ATPase binding)
ENSG00000206538	-164.436	-7.36138	0.0342436	0.136685	0	10.2593	0	0	0	22	0	0	0	20.5186	chr3	86876388	86991149	-	chr3:86876388-86991149	VGLL3	protein_coding	389136	VGL-3|VGL3	MIM:609980|HGNC:HGNC:24327|Ensembl:ENSG00000206538	3p12.1	vestigial like family member 3		GO:0006355(regulation of transcription, DNA-templated)//GO:0006357(regulation of transcription by RNA polymerase II)	GO:0005634(nucleus)	GO:0005515(protein binding)
ENSG00000163072	-3.87449	-1.95401	0.034255	0.136685	10.5632	40.6577	33	25	49	30	14.6108	6.51554	53.3354	27.98	chr2	168786539	168865514	+	chr2:168786539-168865514	NOSTRIN	protein_coding	115677	DaIP2	MIM:607496|HGNC:HGNC:20203|Ensembl:ENSG00000163072	2q24.3	nitric oxide synthase trafficking		GO:0007165(signal transduction)//GO:0006897(endocytosis)//GO:0050999(regulation of nitric-oxide synthase activity)//GO:0045892(negative regulation of transcription, DNA-templated)	GO:0005634(nucleus)//GO:0005737(cytoplasm)//GO:0016020(membrane)//GO:0005886(plasma membrane)//GO:0005856(cytoskeleton)//GO:0031410(cytoplasmic vesicle)//GO:0030666(endocytic vesicle membrane)	GO:0005515(protein binding)//GO:0003677(DNA binding)
ENSG00000134352	-72.8291	-6.18644	0.0344256	0.137142	0.221376	13.99	1	0	0	30	0.442752	0	0	27.98	chr5	55935095	55995022	-	chr5:55935095-55995022	IL6ST	protein_coding	3572	CD130|CDW130|GP130|HIES4|IL-6RB|sGP130	MIM:600694|HGNC:HGNC:6021|Ensembl:ENSG00000134352	5q11.2	interleukin 6 cytokine family signal transducer	hsa04060(Cytokine-cytokine receptor interaction)//hsa04061(Viral protein interaction with cytokine and cytokine receptor)//hsa04550(Signaling pathways regulating pluripotency of stem cells)//hsa04630(JAK-STAT signaling pathway)//hsa04659(Th17 cell differentiation)//hsa05167(Kaposi sarcoma-associated herpesvirus infection)//hsa05171(Coronavirus disease - COVID-19)//hsa05200(Pathways in cancer)//hs…	GO:0008284(positive regulation of cell population proliferation)//GO:0042531(positive regulation of tyrosine phosphorylation of STAT protein)//GO:0043066(negative regulation of apoptotic process)//GO:0010613(positive regulation of cardiac muscle hypertrophy)//GO:0002675(positive regulation of acute inflammatory response)//GO:0045669(positive regulation of osteoblast differentiation)//GO:0016032(v…	GO:0016020(membrane)//GO:0016021(integral component of membrane)//GO:0005886(plasma membrane)//GO:0005576(extracellular region)//GO:0009897(external side of plasma membrane)//GO:0070062(extracellular exosome)//GO:0043235(receptor complex)//GO:0005896(interleukin-6 receptor complex)//GO:0070110(ciliary neurotrophic factor receptor complex)//GO:0005900(oncostatin-M receptor complex)//GO:0030425(den…	GO:0005515(protein binding)//GO:0004896(cytokine receptor activity)//GO:0042802(identical protein binding)//GO:0019838(growth factor binding)//GO:0005127(ciliary neurotrophic factor receptor binding)//GO:0019955(cytokine binding)//GO:0005138(interleukin-6 receptor binding)//GO:0004897(ciliary neurotrophic factor receptor activity)//GO:0004915(interleukin-6 receptor activity)//GO:0019981(interleuk…
ENSG00000166441	-104.798	-6.71146	0.0346952	0.137767	0	6.52866	0	0	0	14	0	0	0	13.0573	chr11	8682788	8714759	+	chr11:8682788-8714759	RPL27A	protein_coding	6157	L27A	MIM:603637|HGNC:HGNC:10329|Ensembl:ENSG00000166441	11p15.4	ribosomal protein L27a	hsa03010(Ribosome)//hsa05171(Coronavirus disease - COVID-19)	GO:0006412(translation)//GO:0019083(viral transcription)//GO:0006413(translational initiation)//GO:0000184(nuclear-transcribed mRNA catabolic process, nonsense-mediated decay)//GO:0006614(SRP-dependent cotranslational protein targeting to membrane)	GO:0005840(ribosome)//GO:0015934(large ribosomal subunit)//GO:0016020(membrane)//GO:0005783(endoplasmic reticulum)//GO:0005829(cytosol)//GO:0022625(cytosolic large ribosomal subunit)	GO:0003735(structural constituent of ribosome)//GO:0003723(RNA binding)//GO:0005515(protein binding)
ENSG00000153879	-107.185	-6.74396	0.0348072	1	0	6.68447	0	0	2	12	0	0	2.17696	11.192	chr19	33373685	33382686	+	chr19:33373685-33382686	CEBPG	protein_coding	1054	GPE1BP|IG/EBP-1	MIM:138972|HGNC:HGNC:1837|Ensembl:ENSG00000153879	19q13.11	CCAAT enhancer binding protein gamma	hsa05152(Tuberculosis)	GO:0006355(regulation of transcription, DNA-templated)//GO:0006955(immune response)//GO:0006357(regulation of transcription by RNA polymerase II)//GO:0045739(positive regulation of DNA repair)//GO:0045944(positive regulation of transcription by RNA polymerase II)//GO:0032729(positive regulation of interferon-gamma production)//GO:0043433(negative regulation of DNA-binding transcription factor act…	GO:0005634(nucleus)//GO:0005654(nucleoplasm)//GO:0000785(chromatin)	GO:0003700(DNA-binding transcription factor activity)//GO:0003677(DNA binding)//GO:0005515(protein binding)//GO:0000981(DNA-binding transcription factor activity, RNA polymerase II-specific)//GO:0000978(RNA polymerase II cis-regulatory region sequence-specific DNA binding)//GO:0043565(sequence-specific DNA binding)//GO:1990837(sequence-specific double-stranded DNA binding)//GO:0001228(DNA-binding…
ENSG00000100802	-5.08451	-2.34611	0.0360335	0.142158	5.93943	29.9276	18	15	25	35	7.96954	3.90932	27.2119	32.6433	chr14	22985894	23010166	-	chr14:22985894-23010166	C14orf93	protein_coding	60686	RTFC	HGNC:HGNC:20162|Ensembl:ENSG00000100802	14q11.2	chromosome 14 open reading frame 93		GO:0010628(positive regulation of gene expression)//GO:0030154(cell differentiation)//GO:0048856(anatomical structure development)	GO:0005576(extracellular region)	GO:0003723(RNA binding)//GO:0005515(protein binding)
ENSG00000158711	-130.775	-7.03094	0.0360367	1	0	8.16138	0	0	3	14	0	0	3.26543	13.0573	chr1	205597556	205632011	-	chr1:205597556-205632011	ELK4	protein_coding	2005	SAP1	MIM:600246|HGNC:HGNC:3326|Ensembl:ENSG00000158711	1q32.1	ETS transcription factor ELK4	hsa04010(MAPK signaling pathway)//hsa05166(Human T-cell leukemia virus 1 infection)//hsa05202(Transcriptional misregulation in cancer)	GO:0006355(regulation of transcription, DNA-templated)//GO:0006357(regulation of transcription by RNA polymerase II)//GO:0000122(negative regulation of transcription by RNA polymerase II)//GO:0030154(cell differentiation)//GO:0045944(positive regulation of transcription by RNA polymerase II)//GO:0070932(histone H3 deacetylation)	GO:0005634(nucleus)//GO:0005654(nucleoplasm)//GO:0005829(cytosol)//GO:0000785(chromatin)	GO:0003677(DNA binding)//GO:0003700(DNA-binding transcription factor activity)//GO:0043565(sequence-specific DNA binding)//GO:0005515(protein binding)//GO:0000981(DNA-binding transcription factor activity, RNA polymerase II-specific)//GO:0000978(RNA polymerase II cis-regulatory region sequence-specific DNA binding)//GO:1990837(sequence-specific double-stranded DNA binding)//GO:0003682(chromatin b…
ENSG00000143742	-22.1981	-4.47237	0.0364729	0.14274	0.885504	18.7312	4	0	1	39	1.77101	0	1.08848	36.374	chr1	225777813	225790468	+	chr1:225777813-225790468	SRP9	protein_coding	6726	ALURBP	MIM:600707|HGNC:HGNC:11304|Ensembl:ENSG00000143742	1q42.12	signal recognition particle 9	hsa03060(Protein export)	GO:0006614(SRP-dependent cotranslational protein targeting to membrane)//GO:0045900(negative regulation of translational elongation)	GO:0048500(signal recognition particle)//GO:0005737(cytoplasm)//GO:0005786(signal recognition particle, endoplasmic reticulum targeting)//GO:0005829(cytosol)//GO:0005785(signal recognition particle receptor complex)	GO:0008312(7S RNA binding)//GO:0003723(RNA binding)//GO:0005515(protein binding)//GO:0005047(signal recognition particle binding)
ENSG00000113712	-135.813	-7.08548	0.0365923	1	0	8.4719	0	0	1	17	0	0	1.08848	15.8553	chr5	149492982	149551471	-	chr5:149492982-149551471	CSNK1A1	protein_coding	1452	CK1|CK1a|CKIa|HEL-S-77p|HLCDGP1|PRO2975	MIM:600505|HGNC:HGNC:2451|Ensembl:ENSG00000113712	5q32	casein kinase 1 alpha 1	hsa04310(Wnt signaling pathway)//hsa04340(Hedgehog signaling pathway)//hsa05010(Alzheimer disease)//hsa05022(Pathways of neurodegeneration - multiple diseases)//hsa05165(Human papillomavirus infection)//hsa05224(Breast cancer)//hsa05225(Hepatocellular carcinoma)//hsa05226(Gastric cancer)	GO:0006468(protein phosphorylation)//GO:0007049(cell cycle)//GO:0016310(phosphorylation)//GO:0051301(cell division)//GO:0016055(Wnt signaling pathway)//GO:0090090(negative regulation of canonical Wnt signaling pathway)//GO:0018105(peptidyl-serine phosphorylation)//GO:0007165(signal transduction)//GO:0007166(cell surface receptor signaling pathway)//GO:1904886(beta-catenin destruction complex disa…	GO:0005634(nucleus)//GO:0005737(cytoplasm)//GO:0016607(nuclear speck)//GO:0016020(membrane)//GO:0005829(cytosol)//GO:0005856(cytoskeleton)//GO:0005694(chromosome)//GO:0042995(cell projection)//GO:0000775(chromosome, centromeric region)//GO:0005815(microtubule organizing center)//GO:0000776(kinetochore)//GO:0000777(condensed chromosome kinetochore)//GO:0005813(centrosome)//GO:0036064(ciliary basal…	GO:0005524(ATP binding)//GO:0004672(protein kinase activity)//GO:0000166(nucleotide binding)//GO:0004674(protein serine/threonine kinase activity)//GO:0016301(kinase activity)//GO:0016740(transferase activity)//GO:0005515(protein binding)
ENSG00000151012	-1022.35	-9.99767	0.0367305	0.143062	0	63.8876	0	0	0	137	0	0	0	127.775	chr4	138164097	138242349	-	chr4:138164097-138242349	SLC7A11	protein_coding	23657	CCBR1|xCT	MIM:607933|HGNC:HGNC:11059|Ensembl:ENSG00000151012	4q28.3	solute carrier family 7 member 11	hsa04216(Ferroptosis)	GO:0055085(transmembrane transport)//GO:0006865(amino acid transport)//GO:0050900(leukocyte migration)//GO:0009636(response to toxic substance)//GO:0006749(glutathione metabolic process)//GO:0006979(response to oxidative stress)//GO:0007420(brain development)//GO:0008542(visual learning)//GO:0014070(response to organic cyclic compound)//GO:0021591(ventricular system development)//GO:0021756(stria…	GO:0016021(integral component of membrane)//GO:0016020(membrane)//GO:0009986(cell surface)//GO:0005886(plasma membrane)//GO:0005791(rough endoplasmic reticulum)//GO:0005856(cytoskeleton)//GO:0031526(brush border membrane)//GO:0043231(intracellular membrane-bounded organelle)//GO:0045177(apical part of cell)//GO:0097449(astrocyte projection)	GO:0022857(transmembrane transporter activity)//GO:0005515(protein binding)//GO:0015179(L-amino acid transmembrane transporter activity)//GO:0015327(cystine:glutamate antiporter activity)
ENSG00000118816	-119.694	-6.90321	0.0368033	0.143118	0	7.46133	0	0	0	16	0	0	0	14.9227	chr4	77047155	77076309	-	chr4:77047155-77076309	CCNI	protein_coding	10983	CCNI1|CYC1|CYI	MIM:618783|HGNC:HGNC:1595|Ensembl:ENSG00000118816	4q21.1	cyclin I		GO:0051726(regulation of cell cycle)//GO:0007283(spermatogenesis)//GO:0000079(regulation of cyclin-dependent protein serine/threonine kinase activity)//GO:0044772(mitotic cell cycle phase transition)	GO:0005634(nucleus)//GO:0016020(membrane)//GO:0031965(nuclear membrane)//GO:0005737(cytoplasm)//GO:0000307(cyclin-dependent protein kinase holoenzyme complex)	GO:0005515(protein binding)//GO:0016538(cyclin-dependent protein serine/threonine kinase regulator activity)
ENSG00000133056	-37.0002	-5.20946	0.0370241	0.143748	0.221376	6.91929	1	0	11	2	0.442752	0	11.9733	1.86533	chr1	204422628	204494805	-	chr1:204422628-204494805	PIK3C2B	protein_coding	5287	C2-PI3K	MIM:602838|HGNC:HGNC:8972|Ensembl:ENSG00000133056	1q32.1	phosphatidylinositol-4-phosphate 3-kinase catalytic subunit type 2 beta	hsa00562(Inositol phosphate metabolism)//hsa01100(Metabolic pathways)//hsa04070(Phosphatidylinositol signaling system)//hsa05132(Salmonella infection)	GO:0046854(phosphatidylinositol phosphorylation)//GO:0048015(phosphatidylinositol-mediated signaling)//GO:0016310(phosphorylation)//GO:0008150(biological_process)//GO:0016477(cell migration)//GO:0009267(cellular response to starvation)//GO:0016236(macroautophagy)//GO:0036092(phosphatidylinositol-3-phosphate biosynthetic process)//GO:0043491(protein kinase B signaling)//GO:1905037(autophagosome or…	GO:0005634(nucleus)//GO:0005737(cytoplasm)//GO:0016020(membrane)//GO:0005783(endoplasmic reticulum)//GO:0005654(nucleoplasm)//GO:0005829(cytosol)//GO:0005886(plasma membrane)//GO:0043231(intracellular membrane-bounded organelle)//GO:0005942(phosphatidylinositol 3-kinase complex)//GO:0030139(endocytic vesicle)	GO:0016301(kinase activity)//GO:0035091(phosphatidylinositol binding)//GO:0000166(nucleotide binding)//GO:0005524(ATP binding)//GO:0016740(transferase activity)//GO:0005515(protein binding)//GO:0016303(1-phosphatidylinositol-3-kinase activity)//GO:0001727(lipid kinase activity)//GO:0035005(1-phosphatidylinositol-4-phosphate 3-kinase activity)//GO:0052742(phosphatidylinositol kinase activity)
ENSG00000078618	-5.55894	-2.47481	0.0375436	0.145506	3.06154	17.1786	5	15	11	24	2.21376	3.90932	11.9733	22.384	chr1	51789191	51878937	-	chr1:51789191-51878937	NRDC	protein_coding	4898	NRD1|hNRD1|hNRD2	MIM:602651|HGNC:HGNC:7995|Ensembl:ENSG00000078618	1p32.3	nardilysin convertase		GO:0006508(proteolysis)//GO:0120163(negative regulation of cold-induced thermogenesis)//GO:0051044(positive regulation of membrane protein ectodomain proteolysis)//GO:0052548(regulation of endopeptidase activity)	GO:0005829(cytosol)//GO:0009986(cell surface)//GO:0005739(mitochondrion)	GO:0046872(metal ion binding)//GO:0003824(catalytic activity)//GO:0008233(peptidase activity)//GO:0016787(hydrolase activity)//GO:0008237(metallopeptidase activity)//GO:0004222(metalloendopeptidase activity)//GO:0005515(protein binding)//GO:0048408(epidermal growth factor binding)
ENSG00000261236	-11.2056	-3.48615	0.0375959	0.145506	1.00324	11.5815	1	6	5	19	0.442752	1.56373	5.44239	17.7206	chr8	144262045	144291438	-	chr8:144262045-144291438	BOP1	protein_coding	23246	-	MIM:610596|HGNC:HGNC:15519|Ensembl:ENSG00000261236	8q24.3	BOP1 ribosomal biogenesis factor		GO:0006364(rRNA processing)//GO:0042254(ribosome biogenesis)//GO:0051726(regulation of cell cycle)//GO:0000463(maturation of LSU-rRNA from tricistronic rRNA transcript (SSU-rRNA, 5.8S rRNA, LSU-rRNA))//GO:0000466(maturation of 5.8S rRNA from tricistronic rRNA transcript (SSU-rRNA, 5.8S rRNA, LSU-rRNA))//GO:0042273(ribosomal large subunit biogenesis)//GO:0000027(ribosomal large subunit assembly)//…	GO:0005634(nucleus)//GO:0005654(nucleoplasm)//GO:0005730(nucleolus)//GO:0005694(chromosome)//GO:0030687(preribosome, large subunit precursor)//GO:0070545(PeBoW complex)//GO:1990904(ribonucleoprotein complex)	GO:0005515(protein binding)//GO:0003723(RNA binding)//GO:0043021(ribonucleoprotein complex binding)
ENSG00000148516	-7.39932	-2.88739	0.0377131	0.145729	3.34884	25.34	1	24	14	38	0.442752	6.25492	15.2387	35.4413	chr10	31318495	31529814	+	chr10:31318495-31529814	ZEB1	protein_coding	6935	AREB6|BZP|DELTAEF1|FECD6|NIL2A|PPCD3|TCF8|ZFHEP|ZFHX1A	MIM:189909|HGNC:HGNC:11642|Ensembl:ENSG00000148516	10p11.22	zinc finger E-box binding homeobox 1	hsa05202(Transcriptional misregulation in cancer)//hsa05206(MicroRNAs in cancer)//hsa05215(Prostate cancer)	GO:0045602(negative regulation of endothelial cell differentiation)//GO:0030154(cell differentiation)//GO:0007399(nervous system development)//GO:0006357(regulation of transcription by RNA polymerase II)//GO:0048856(anatomical structure development)//GO:0000122(negative regulation of transcription by RNA polymerase II)//GO:0045892(negative regulation of transcription, DNA-templated)//GO:0019221(c…	GO:0005634(nucleus)//GO:0005654(nucleoplasm)//GO:0005829(cytosol)//GO:0000785(chromatin)	GO:0003677(DNA binding)//GO:0046872(metal ion binding)//GO:0005515(protein binding)//GO:0000981(DNA-binding transcription factor activity, RNA polymerase II-specific)//GO:0000978(RNA polymerase II cis-regulatory region sequence-specific DNA binding)//GO:0070888(E-box binding)//GO:0003700(DNA-binding transcription factor activity)//GO:0001227(DNA-binding transcription repressor activity, RNA polym…
ENSG00000104812	-7.32218	-2.87227	0.0383471	0.147017	1.49781	10.65	5	3	11	10	2.21376	0.781865	11.9733	9.32666	chr19	48968130	48993310	-	chr19:48968130-48993310	GYS1	protein_coding	2997	GSY|GYS	MIM:138570|HGNC:HGNC:4706|Ensembl:ENSG00000104812	19q13.33	glycogen synthase 1	hsa00500(Starch and sucrose metabolism)//hsa01100(Metabolic pathways)//hsa04151(PI3K-Akt signaling pathway)//hsa04152(AMPK signaling pathway)//hsa04910(Insulin signaling pathway)//hsa04922(Glucagon signaling pathway)//hsa04931(Insulin resistance)//hsa05415(Diabetic cardiomyopathy)	GO:0005978(glycogen biosynthetic process)//GO:0008152(metabolic process)//GO:0005977(glycogen metabolic process)//GO:0007507(heart development)	GO:0016020(membrane)//GO:0005737(cytoplasm)//GO:0005829(cytosol)//GO:0016234(inclusion body)	GO:0004373(glycogen (starch) synthase activity)//GO:0016740(transferase activity)//GO:0016757(transferase activity, transferring glycosyl groups)//GO:0003824(catalytic activity)//GO:0005515(protein binding)//GO:0019901(protein kinase binding)//GO:0005536(glucose binding)//GO:0061547(glycogen synthase activity, transferring glucose-1-phosphate)
ENSG00000135406	-34.8182	-5.12177	0.0384098	0.147027	0.260622	9.8709	0	2	1	20	0	0.521243	1.08848	18.6533	chr12	49293252	49298686	+	chr12:49293252-49298686	PRPH	protein_coding	5630	NEF4|PRPH1	MIM:170710|HGNC:HGNC:9461|Ensembl:ENSG00000135406	12q13.12	peripherin	hsa05014(Amyotrophic lateral sclerosis)//hsa05022(Pathways of neurodegeneration - multiple diseases)	GO:0045104(intermediate filament cytoskeleton organization)	GO:0005882(intermediate filament)//GO:0045098(type III intermediate filament)//GO:0005737(cytoplasm)//GO:0016020(membrane)//GO:0005856(cytoskeleton)//GO:0042995(cell projection)//GO:0030424(axon)//GO:0043204(perikaryon)//GO:0070062(extracellular exosome)	GO:0005515(protein binding)//GO:0005198(structural molecule activity)
ENSG00000100503	-129.559	-7.01746	0.0386137	1	0	8.08347	0	0	2	15	0	0	2.17696	13.99	chr14	50719763	50831162	-	chr14:50719763-50831162	NIN	protein_coding	51199	SCKL7	MIM:608684|HGNC:HGNC:14906|Ensembl:ENSG00000100503	14q22.1	ninein		GO:0034454(microtubule anchoring at centrosome)//GO:0008104(protein localization)//GO:0051642(centrosome localization)//GO:0010457(centriole-centriole cohesion)//GO:0021540(corpus callosum morphogenesis)//GO:0021957(corticospinal tract morphogenesis)//GO:0031116(positive regulation of microtubule polymerization)//GO:0048668(collateral sprouting)//GO:0050772(positive regulation of axonogenesis)//G…	GO:0005813(centrosome)//GO:0005737(cytoplasm)//GO:0005654(nucleoplasm)//GO:0005730(nucleolus)//GO:0005856(cytoskeleton)//GO:0005814(centriole)//GO:0005874(microtubule)//GO:0005815(microtubule organizing center)//GO:0072686(mitotic spindle)//GO:0120103(centriolar subdistal appendage)//GO:0097539(ciliary transition fiber)//GO:0000922(spindle pole)//GO:0000242(pericentriolar material)//GO:0005881(cy…	GO:0005509(calcium ion binding)//GO:0000166(nucleotide binding)//GO:0005525(GTP binding)//GO:0005515(protein binding)//GO:0019900(kinase binding)//GO:0051011(microtubule minus-end binding)
ENSG00000116095	-129.559	-7.01746	0.0386137	1	0	8.08347	0	0	2	15	0	0	2.17696	13.99	chr2	178480457	178516463	+	chr2:178480457-178516463	PLEKHA3	protein_coding	65977	FAPP1	MIM:607774|HGNC:HGNC:14338|Ensembl:ENSG00000116095	2q31.2	pleckstrin homology domain containing A3		GO:0008150(biological_process)//GO:0035627(ceramide transport)//GO:0120009(intermembrane lipid transfer)//GO:1902389(ceramide 1-phosphate transport)//GO:0006661(phosphatidylinositol biosynthetic process)	GO:0016020(membrane)//GO:0005794(Golgi apparatus)//GO:0005829(cytosol)//GO:0000139(Golgi membrane)	GO:0005515(protein binding)//GO:0008289(lipid binding)//GO:0042802(identical protein binding)//GO:1902387(ceramide 1-phosphate binding)//GO:1902388(ceramide 1-phosphate transfer activity)//GO:0070273(phosphatidylinositol-4-phosphate binding)
ENSG00000025423	-6.39459	-2.67685	0.0389109	0.147962	3.85598	24.7201	8	16	24	25	3.54202	4.16995	26.1235	23.3166	chr12	56752161	56787790	+	chr12:56752161-56787790	HSD17B6	protein_coding	8630	HSE|RODH|SDR9C6	MIM:606623|HGNC:HGNC:23316|Ensembl:ENSG00000025423	12q13.3	hydroxysteroid 17-beta dehydrogenase 6	hsa00140(Steroid hormone biosynthesis)//hsa00830(Retinol metabolism)//hsa01100(Metabolic pathways)//hsa01240(Biosynthesis of cofactors)	GO:0055114(oxidation-reduction process)//GO:0006629(lipid metabolic process)//GO:0008202(steroid metabolic process)//GO:0022900(electron transport chain)//GO:0006702(androgen biosynthetic process)//GO:0006710(androgen catabolic process)//GO:0062175(brexanolone catabolic process)	GO:0016020(membrane)//GO:0005783(endoplasmic reticulum)//GO:0031090(organelle membrane)//GO:0043231(intracellular membrane-bounded organelle)//GO:0005768(endosome)//GO:0031901(early endosome membrane)	GO:0016491(oxidoreductase activity)//GO:0004303(estradiol 17-beta-dehydrogenase activity)//GO:0009055(electron transfer activity)//GO:0003824(catalytic activity)//GO:0004745(retinol dehydrogenase activity)//GO:0047023(androsterone dehydrogenase activity)//GO:0047024(5alpha-androstane-3beta,17beta-diol dehydrogenase activity)//GO:0047035(testosterone dehydrogenase (NAD+) activity)//GO:0047044(andr…
ENSG00000064393	-156.963	-7.29428	0.0390171	0.147962	0	9.79299	0	0	0	21	0	0	0	19.586	chr7	139561570	139777998	-	chr7:139561570-139777998	HIPK2	protein_coding	28996	PRO0593	MIM:606868|HGNC:HGNC:14402|Ensembl:ENSG00000064393	7q34	homeodomain interacting protein kinase 2	hsa04218(Cellular senescence)	GO:0006468(protein phosphorylation)//GO:0051091(positive regulation of DNA-binding transcription factor activity)//GO:0045944(positive regulation of transcription by RNA polymerase II)//GO:0045893(positive regulation of transcription, DNA-templated)//GO:0016310(phosphorylation)//GO:0006915(apoptotic process)//GO:0018108(peptidyl-tyrosine phosphorylation)//GO:0006974(cellular response to DNA damag…	GO:0005634(nucleus)//GO:0005737(cytoplasm)//GO:0005654(nucleoplasm)//GO:0016605(PML body)//GO:0090575(RNA polymerase II transcription regulator complex)//GO:0016604(nuclear body)	GO:0005524(ATP binding)//GO:0004672(protein kinase activity)//GO:0000166(nucleotide binding)//GO:0004674(protein serine/threonine kinase activity)//GO:0016301(kinase activity)//GO:0016740(transferase activity)//GO:0005515(protein binding)//GO:0003713(transcription coactivator activity)//GO:0003714(transcription corepressor activity)//GO:0046332(SMAD binding)//GO:0001102(RNA polymerase II activati…
ENSG00000178691	-156.963	-7.29428	0.0390171	0.147962	0	9.79299	0	0	0	21	0	0	0	19.586	chr17	31937007	32001038	+	chr17:31937007-32001038	SUZ12	protein_coding	23512	CHET9|IMMAS|JJAZ1	MIM:606245|HGNC:HGNC:17101|Ensembl:ENSG00000178691	17q11.2	SUZ12 polycomb repressive complex 2 subunit		GO:0006325(chromatin organization)//GO:0070317(negative regulation of G0 to G1 transition)//GO:0045596(negative regulation of cell differentiation)//GO:0045814(negative regulation of gene expression, epigenetic)//GO:0021510(spinal cord development)//GO:0032526(response to retinoic acid)//GO:0032682(negative regulation of chemokine production)//GO:0042532(negative regulation of tyrosine phosphoryl…	GO:0005634(nucleus)//GO:0005654(nucleoplasm)//GO:0005730(nucleolus)//GO:0016604(nuclear body)//GO:0035098(ESC/E(Z) complex)	GO:0005515(protein binding)//GO:0046872(metal ion binding)//GO:0031490(chromatin DNA binding)//GO:0035064(methylated histone binding)//GO:0001226(RNA polymerase II transcription corepressor binding)//GO:0042054(histone methyltransferase activity)//GO:0046976(histone methyltransferase activity (H3-K27 specific))
ENSG00000198015	-156.963	-7.29428	0.0390171	0.147962	0	9.79299	0	0	0	21	0	0	0	19.586	chr12	93467514	93516214	+	chr12:93467514-93516214	MRPL42	protein_coding	28977	HSPC204|L31MT|L42MT|MRP-L31|MRP-L42|MRP-S32|MRPL31|MRPS32|PTD007|RPML31|S32MT	MIM:611847|HGNC:HGNC:14493|Ensembl:ENSG00000198015	12q22	mitochondrial ribosomal protein L42		GO:0006412(translation)//GO:0070125(mitochondrial translational elongation)//GO:0070126(mitochondrial translational termination)	GO:0005886(plasma membrane)//GO:0005739(mitochondrion)//GO:0005840(ribosome)//GO:0005762(mitochondrial large ribosomal subunit)//GO:0005743(mitochondrial inner membrane)//GO:0005763(mitochondrial small ribosomal subunit)//GO:0016020(membrane)//GO:0016021(integral component of membrane)	GO:0003723(RNA binding)//GO:0003735(structural constituent of ribosome)
ENSG00000076201	-69.8462	-6.12611	0.0391893	1	0	4.35281	0	0	2	7	0	0	2.17696	6.52866	chr3	47381011	47413435	+	chr3:47381011-47413435	PTPN23	protein_coding	25930	HD-PTP|HDPTP|NEDBASS|PTP-TD14	MIM:606584|HGNC:HGNC:14406|Ensembl:ENSG00000076201	3p21.31	protein tyrosine phosphatase non-receptor type 23		GO:0006470(protein dephosphorylation)//GO:0016311(dephosphorylation)//GO:0015031(protein transport)//GO:0035335(peptidyl-tyrosine dephosphorylation)//GO:0030030(cell projection organization)//GO:0060271(cilium assembly)//GO:0043162(ubiquitin-dependent protein catabolic process via the multivesicular body sorting pathway)//GO:0071345(cellular response to cytokine stimulus)//GO:0010633(negative reg…	GO:0005634(nucleus)//GO:0005737(cytoplasm)//GO:0043231(intracellular membrane-bounded organelle)//GO:0005654(nucleoplasm)//GO:0005856(cytoskeleton)//GO:0005929(cilium)//GO:0005768(endosome)//GO:0031410(cytoplasmic vesicle)//GO:0016604(nuclear body)//GO:0042995(cell projection)//GO:0005769(early endosome)//GO:0005829(cytosol)//GO:0036064(ciliary basal body)//GO:0070062(extracellular exosome)	GO:0005515(protein binding)//GO:0016791(phosphatase activity)//GO:0004725(protein tyrosine phosphatase activity)//GO:0016787(hydrolase activity)//GO:0004721(phosphoprotein phosphatase activity)//GO:0019901(protein kinase binding)
ENSG00000125779	-2.25526	-1.17329	0.0392782	0.148492	47.038	106.032	113	169	104	106	50.031	44.0451	113.202	98.8626	chr20	3888839	3929887	+	chr20:3888839-3929887	PANK2	protein_coding	80025	C20orf48|HARP|HSS|NBIA1|PKAN	MIM:606157|HGNC:HGNC:15894|Ensembl:ENSG00000125779	20p13	pantothenate kinase 2	hsa00770(Pantothenate and CoA biosynthesis)//hsa01100(Metabolic pathways)//hsa01240(Biosynthesis of cofactors)	GO:0015937(coenzyme A biosynthetic process)//GO:0016310(phosphorylation)//GO:0015939(pantothenate metabolic process)//GO:0019217(regulation of fatty acid metabolic process)//GO:0090207(regulation of triglyceride metabolic process)//GO:1904251(regulation of bile acid metabolic process)//GO:0007286(spermatid development)//GO:0009060(aerobic respiration)//GO:0051881(regulation of mitochondrial membr…	GO:0005634(nucleus)//GO:0005737(cytoplasm)//GO:0005829(cytosol)//GO:0005739(mitochondrion)//GO:0005758(mitochondrial intermembrane space)//GO:0016020(membrane)//GO:0016021(integral component of membrane)	GO:0005524(ATP binding)//GO:0004594(pantothenate kinase activity)//GO:0000166(nucleotide binding)//GO:0016301(kinase activity)//GO:0016740(transferase activity)//GO:0005515(protein binding)
ENSG00000143401	-62.6896	-5.97015	0.0394245	0.148612	0.130311	10.0267	0	1	3	18	0	0.260622	3.26543	16.788	chr1	150218417	150236156	-	chr1:150218417-150236156	ANP32E	protein_coding	81611	LANP-L|LANPL	MIM:609611|HGNC:HGNC:16673|Ensembl:ENSG00000143401	1q21.2	acidic nuclear phosphoprotein 32 family member E		GO:0006325(chromatin organization)//GO:0043086(negative regulation of catalytic activity)//GO:0043486(histone exchange)//GO:0042981(regulation of apoptotic process)	GO:0005634(nucleus)//GO:0005737(cytoplasm)//GO:0031410(cytoplasmic vesicle)//GO:0000812(Swr1 complex)	GO:0005515(protein binding)//GO:0042393(histone binding)//GO:0019212(phosphatase inhibitor activity)
ENSG00000180116	-62.3715	-5.96282	0.0394314	0.148612	0	3.88647	0	0	2	6	0	0	2.17696	5.59599	chr12	39626167	39908300	+	chr12:39626167-39908300	C12orf40	protein_coding	283461	HEL-206|HEL-S-94	HGNC:HGNC:26846|Ensembl:ENSG00000180116	12q12	chromosome 12 open reading frame 40				GO:0005515(protein binding)
ENSG00000196262	-31.7191	-4.98728	0.0399422	0.150171	0.260622	9.01614	0	2	2	17	0	0.521243	2.17696	15.8553	chr7	44796680	44824564	+	chr7:44796680-44824564	PPIA	protein_coding	5478	CYPA|CYPH|HEL-S-69p	MIM:123840|HGNC:HGNC:9253|Ensembl:ENSG00000196262	7p13	peptidylprolyl isomerase A	hsa04217(Necroptosis)	GO:0006457(protein folding)//GO:0000413(protein peptidyl-prolyl isomerization)//GO:0006915(apoptotic process)//GO:0016032(viral process)//GO:0050900(leukocyte migration)//GO:0030593(neutrophil chemotaxis)//GO:0001934(positive regulation of protein phosphorylation)//GO:0019058(viral life cycle)//GO:0043312(neutrophil degranulation)//GO:0034599(cellular response to oxidative stress)//GO:0035722(int…	GO:0005634(nucleus)//GO:0005737(cytoplasm)//GO:0016020(membrane)//GO:0005576(extracellular region)//GO:0005925(focal adhesion)//GO:0005829(cytosol)//GO:0005615(extracellular space)//GO:0043231(intracellular membrane-bounded organelle)//GO:0070062(extracellular exosome)//GO:0032991(protein-containing complex)//GO:0034774(secretory granule lumen)//GO:1904813(ficolin-1-rich granule lumen)//GO:003198…	GO:0003755(peptidyl-prolyl cis-trans isomerase activity)//GO:0016853(isomerase activity)//GO:0003723(RNA binding)//GO:0005515(protein binding)//GO:0051082(unfolded protein binding)//GO:0016018(cyclosporin A binding)//GO:0005178(integrin binding)//GO:1904399(heparan sulfate binding)//GO:0046790(virion binding)
[truncated: 55 more rows]

## Sheet: down.T_vs_N
	statistics				mean normalized count		raw counts				normalized counts				gene annotations
gene_id	Fold change	log2FoldChange	pvalue	padj	N	T	N1	N2	T1	T2	N1	N2	T1	T2	chromosome	start	end	strand	genomic_position	gene_name	gene_biotype	GeneID	Synonyms	dbXrefs	map_location	description	Pathway	GO-BP	GO-CC	GO-MF
[truncated: 274 more rows]
